# Supplementary material for: Will Participatory Syndromic Surveillance Work in Latin America? Piloting a Mobile Approach to Crowdsource Influenza-Like Illness Data in Guatemala
Source: JMIR Public Health Surveill. 2017 Nov 14;3(4):e87. doi: 10.2196/publichealth.8610 (PMC5705859; doi:10.2196/publichealth.8610)
Supplement: Multimedia Appendix 4 [file publichealth_v3i4e87_app4.xlsx]

## Sheet: Results
Results
From week	1	to week	53
All SMS reports (complete and incomplete*)			391	83.55% (391/468)				Response time to weekly reminders for SMS reports
Complete SMS reports			317	67.74% (317/468)				Same day	378	0.807692
All app reports			77	16.45% (77/468)				+1 day	34	0.0726496
Total App and SMS Reports			468	100% (468/468)				+2 days	26	0.0555556
* A weekly report was incomplete if it carried information about the number of people (>0) with ILI at home only (and not health seeking behavior or ages)								More than 2 days	30	0.0641026
								Total	468	1
			SMS	App	Total
Total participants			160	29	189	100% (189/189)
Number of participants who sent no reports			85	15	100	52.9% (100/189)
Number of participants who sent between 1 and 5 report			56	11	67	35.4% (67/189)
Number of participants who sent between 6 and 15 reports			9	1	10	5.3% (10/189)
Number of participants who sent 16 reports or more			10	2	12	6.3% (12/189)
Number of reports indicating no ILI at home			344	73.5% (344/468)				Costs
Number of reports indicating ILI at home			124	26.5% (124/468)				Exchange rate (average exchange rate from August 2016 to March to 2017. Source Banco de Guatemala http://www.banguat.gob.gt/cambio/)	7.48	quetzales for 1 dollar
and medical attention/consultation sought			34	27.42% (34/124)				Office rental	1500	dollars
and medicine bought at pharmacy			62	50% (62/124)				Surface	300	square meters
and no medical attention/consultation			50	40.32% (50/124)				Office monthly electricity bill	245	dollars
and no medical attention/consultation but medicine at pharmacy (automedication)			41	33.06% (41/124)				Hourly rate of mHealth operator	8.125	dollars/hour
								Total compensation during study period	1182	quetzales
Total number of ILI cases identified in reports			202					Project costs for	212	days
Between 0 and 5 years old			20					Rent	35.3333	dollars
Between 6 and 64 years old			95					Electricity	5.77111	dollars
More than 65 years old			3					SMS	275.241	dollars
								Participant compensation	158.021	dollars
	App	SMS	Total (App and SMS)					mHealth operator (working 3 hours per week)	738.214	dollars
Reports per user								Cost of identifying one new ILI case	6.00288	dollars
Average	2.62069	2.44375	2.47619					Note: research, development and start-up costs not included.
Median (IQR)	0 (3)	0 (2)	0 (2)	3	2	2
Min	0	0	0
Max	25	25	25
Symptoms reporting							Pearson correlation between identified ILI and official surveillance data from PAHO
Reported symptoms	n=14/29 (48.3%)	n=74/160 (46.3%)	n=89/189 (47.1%)					All data	From epi week 41 onwards	From epi week 41 (excluding weeks 10, 51 and 52)
Never reported	n=15/29 (51.7%)	n=86/160 (53.8%)	n=100/189 (52.9%)				Flu	-0.256075	-0.412329	-0.342
Age group							Non Flu	0.195599	0.655928	0.802
0 to 5	7	13	20				All	0.0953479	0.373022	0.623
6 to 64	22	73	95
>64	3	0	3
Total participants	29	160	189
Year	Week (calculated by Excel)	Epidemiological week	Cases of ILI identified in electronic reports	Total SMS reports	Total App reports	Total electronic SMS and app reports	Total number of household members involved in received electronic weekly reports	Positivity for electronically-identified ILI	Positivity for laboratory-confirmed non-influenza respiratory viruses in Guatemala (PAHO data extracted Sept. 2017)	Cases of non-influenza respiratory viruses*** (PAHO data extracted May 1 2017)	Cases of Influenza (PAHO data extracted May 1 2017)	Cases of respiratory viruses (PAHO data extracted May 1 2017)
2016	36	35	34	31	14	45	235	0.144681	0.479167	23	2	25
2016	37	36	1	10	3	13	41	0.0243902	0.637681	44	0	44
2016	38	37	13	25	4	29	142	0.0915493	0.487805	20	1	21
2016	39	38*	2	0	4	4	12	0.166667	0.412698	26	3	29
2016	40	39*	0	0	1	1	1	0	0.571429	32	1	33
2016	41	40*	2	0	1	1	5	0.4	0.558442	43	0	43
2016	42	41	17	26	3	29	148	0.114865	0.610169	36	3	39
2016	43	42	14	23	4	27	150	0.0933333	0.581395	25	1	26
2016	44	43	8	23	1	24	102	0.0784314	0.478261	22	2	24
2016	45	44	7	20	5	25	106	0.0660377	0.395349	17	2	19
2016	46	45	13	26	4	30	135	0.0962963	0.428571	18	3	21
2016	47	46	10	17	3	20	83	0.120482	0.311111	14	1	15
2016	48	47	7	10	3	13	55	0.127273	0.189189	7	2	9
2016	49	48	5	15	1	16	55	0.0909091	0.2	6	0	6
2016	50	49	5	12	4	16	69	0.0724638	0.266667	8	1	9
2016	51	50	5	11	2	13	46	0.108696	0.142857	2	2	4
2016	52	51**	14	16	2	18	106	0.132075	0	0	0	0
2016	53	52**	2	11	2	13	41	0.0487805	0	0	0	0
2017	1	1	5	11	3	14	87	0.0574713	0.275	12	8	20
2017	2	2	2	9	2	11	76	0.0263158	0.258065	8	3	11
2017	3	3	2	10	1	11	53	0.0377358	0.0588235	2	2	4
2017	4	4	3	11	1	12	44	0.0681818	0.208333	5	6	11
2017	5	5	2	8	2	10	40	0.05	0.391304	9	6	15
2017	6	6	5	14	1	15	99	0.0505051	0.259259	7	5	12
2017	7	7	3	9	1	10	50	0.06	0.190476	3	3	6
2017	8	8	9	14	1	15	84	0.107143	0.0526316	2	15	17
2017	9	9	2	8	0	8	40	0.05	0.0909091	4	16	20
2017	10	10*	0	0	2	2	12	0	0.106383	4	18	22
2017	11	11	6	10	1	11	55	0.109091	0.111111	3	5	8
2017	12	12	2	4	1	5	26	0.0769231	0.0980392	5	15	20
2017	13	13	2	7	0	7	18	0.111111	0.177419	8	13	21

## Sheet: Participant (anonymized) data
Household ID (encrypted phone number)	SMS (1) or App (2)?	Number of SMS sent by participant	Number of SMS sent to participant	Incomplete and complete SMS reports	Complete SMS reports only	App reports	All (SMS + App reports)	Compensation	Number of times reportes ILI symptoms	Number of times sought medical attention	Number of people at home	Age of head of household	Electricity at home?	Running water at home?	Land line at home?	Highest academic degree by any member of the houshold	Education of head of household
94e34aeadb909f2533417f838ed0f6ed	1	0	29	0	0	0	0	0	0	0	6	23	Yes	Yes	No	Secondary school	Secondary school
0d0a633e386ef1e7d6853740231f51cd	1	5	33	3	1	0	3	3	2	0	2	79	Yes	Yes	No	University	University
b36add129043ebc65a69206149b6ea88	1	1	28	1	1	0	1	3	0	0	4	49	Yes	Yes	Yes	Secondary school	Primary school
57142bf94af8dff50c2643556a1680a4	1	0	27	0	0	0	0	0	0	0	6
45b86460f04f4a3b090f7918c19008c1	1	1	28	1	1	0	1	3	0	0	3	50	Yes	Yes	Yes	University	University
08f3932ac3818b66469f5c9e3ad9a825	1	15	41	7	4	0	7	12	4	0	4	20	Yes	Yes	No	University	University
5641801d8180a0ebdef9cd0a07dab461	1	4	30	1	1	0	1	3	1	0	4	50	No	Yes	No	University	University
7e5230ee0bbbd6e95fe11aa8627c7bad	1	4	33	4	2	0	4	6	2	0	4	24	Yes	Yes	Yes	University	University
f72b939abf0dd93c6ac72ddaedf7185f	1	4	32	1	0	0	1	0	1	1	4	39	Yes	Yes	No	Secondary school	Primary school
b7b6fa259ef095fc863f9837349de57d	1	14	42	6	5	0	6	15	4	0	3	81	Yes	Yes	No	Primary school	Primary school
35ddd69afd7dfdfc82b41bda7ba98aa8	1	0	28	0	0	0	0	0	0	0	4	35	Yes	Yes	No	Secondary school	Did not study
46f6ae2ddd636b5e74520e918c6adce8	1	0	27	0	0	0	0	0	0	0	4	51	Yes	Yes	No	Secondary school	Primary school
598cfb0593a696fe0b40792b0d646320	1	25	53	25	25	0	25	75	0	0	2	50	Yes	Yes	No	Secondary school
5160ba21e1523aac8b855e9b1aa0ece4	1	0	27	0	0	0	0	0	0	0	6	61	Yes	Yes	Yes	University	Primary school
4e8031490f23359cf8b5b5417d7fd56d	1	4	31	4	2	0	4	6	1	0	4	35	Yes	Yes	Yes	Secondary school	Secondary school
667aa6c99e395f01a791cc906190148c	1	10	36	4	4	0	4	12	2	0	6	22	Yes	Yes	No	University	University
39218c52143dbc4ae351c5e9ff595fa5	1	0	28	0	0	0	0	0	0	0	3	47	Yes	Yes	No	Secondary school	Did not study
da462eb26b0c0208b0457eba42c1d8c2	1	49	73	25	20	0	25	60	8	2	3	50	Yes	Yes	No	University
b03b3c55f56f210d7ea373a8f278e97b	2	1	7	0	0	0	0	0	0	0	3	49	Yes	Yes	No	University	Primary school
0dfa1ebc733fdf52aa0b49528dc0575f	1	0	30	0	0	0	0	0	0	0	3	32	Yes	Yes	No	Secondary school	Primary school
15c11b8ebba85fe4104548df0ddd959f	1	0	28	0	0	0	0	0	0	0	5	38	Yes	Yes	No	Primary school	Primary school
ee6aa01c7a534b6d1e50fb6d9c5cdd58	1	2	31	2	2	0	2	6	0	0	2	55	Yes	Yes	No	University
b7e106c5dd3418d4d66332763a6ffecf	1	1	29	1	1	0	1	3	0	0	3	56	Yes	Yes	No	University
b75ea2fb2d8f0033fba42c0978c20bf0	1	0	27	0	0	0	0	0	0	0	4	26	Yes	Yes	No	University	University
a9e34b7e364bd7b0be6bbb1f038e9e98	1	0	27	0	0	0	0	0	0	0	3	21	Yes	Yes	No	University	University
1a901c33645f2a4108b3936a80b3d9ab	1	0	27	0	0	0	0	0	0	0	3	29	Yes	Yes	Yes	University	University
449c8cd7ac87eea4020c4776dbb767ff	1	3	31	3	3	0	3	9	0	0	4	27	Yes	Yes	No	University	University
e2bd85415d493541651d37bcae740c8b	1	0	29	0	0	0	0	0	0	0	3	34	Yes	Yes	No	Secondary school	Primary school
3ed7219d075b1c381c6da20d25dddf1a	1	0	27	0	0	0	0	0	0	0	3	33	Yes	Yes	No	University	University
b40d8423a8d3eef7e9bd6052940780eb	1	0	27	0	0	0	0	0	0	0	3	41	Yes	Yes	No	University	Secondary school
fd84b1220d892ff598cda5a012a63d65	1	0	27	0	0	0	0	0	0	0	5	43	Yes	Yes	No	University	Primary school
5f878b36de945e49cf397760eb068435	1	1	28	1	0	0	1	0	1	0	4	83	Yes	Yes	Yes	Primary school	Primary school
b9f1a326ae43dc71244cd0d24857df5c	1	0	28	0	0	0	0	0	0	0	3	33	Yes	Yes	No	Primary school	Primary school
cc43d77ba3c8211b2890f7cacd188f63	2	0	7	0	0	3	3	9	1	1	3	42	Yes	Yes	No	University	University
78e4addca72d6fa01ace7ea2070b8724	1	0	27	0	0	0	0	0	0	0	1	31	Yes	Yes	No	University	University
26c511dc979a562320513d789fd3ed97	1	0	27	0	0	0	0	0	0	0	4	55	Yes	Yes	Yes	Secondary school	Primary school
611ff7fc0e2ce658d851813e4818e1d9	1	7	33	3	3	0	3	9	1	1	4	22	Yes	Yes	No	Primary school	Primary school
1474ad45cfc4bab625000caeebd9c3f8	1	12	40	8	7	0	8	21	1	1	4	32	Yes	Yes	No	University	University
635f5aa40850a26bf2e0428333d62ae2	1	0	27	0	0	0	0	0	0	0	3	63	Yes	Yes	Yes	University	Primary school
6624fccf6b7f28a92f2cd2c6f7ee9eae	1	0	28	0	0	0	0	0	0	0	3	28	Yes	Yes	No	University	University
0aaf33e14dd42b48bc44eb916a0f3e88	1	0	28	0	0	0	0	0	0	0	4	40	Yes	Yes	No	Secondary school	Secondary school
1cd37c664e6fad55f095bfec5c85813e	1	0	27	0	0	0	0	0	0	0	4	49	Yes	Yes	No	Secondary school	Primary school
fb19d91714220850ec3e7b5983846b51	1	0	27	0	0	0	0	0	0	0	4	45	Yes	Yes	No	University	University
857b9cdfee5f5bc02403b5bae34f6b2c	1	1	28	1	1	0	1	3	0	0	5	50	Yes	Yes	No	University	University
832c8f7cb42700b4d38a9e6d5a64c9da	2	5	7	0	0	0	0	0	0	0	2	62	Yes	No	No	University	University
5964ecc18960e75330e9311475e40b13	1	0	27	0	0	0	0	0	0	0	7	29	Yes	Yes	No	University	University
74faff7adefc5b110156637307773414	2	0	7	0	0	0	0	0	0	0	3	26	Yes	Yes	No	University	Secondary school
725f38932cfa936e5d3582874c629305	1	0	27	0	0	0	0	0	0	0	3	56	Yes	Yes	Yes	University	Secondary school
b9581e3918708759c01d3e79211de402	1	4	33	2	0	0	2	0	2	0	4	23	Yes	Yes	No	Secondary school	Secondary school
d72feb718afacc4212f19e962974057b	1	1	29	1	1	0	1	3	0	0	3	45	Yes	Yes	Yes	University	University
180eda7a0086a3f72f8bfec615d74d37	1	6	32	3	1	0	3	3	2	0	1	23	Yes	Yes	No	University	University
2b47f4a92c19dcbfc0ab30bb14e6faf8	2	0	7	0	0	0	0	0	0	0	6	25	Yes	Yes	No	University	University
166e9f6bd0bd817c73daf6b4f2562673	1	0	27	0	0	0	0	0	0	0	2	20	Yes	Yes	No	Secondary school	Secondary school
6d9e022bcc8e7ec40d61dda6d06fbcc6	1	12	37	7	5	0	7	15	2	2	6	41	Yes	Yes	Yes	University	University
bcfec04299040976b81ba83745e98c3c	1	3	30	3	3	0	3	9	0	0	1	52	Yes	Yes	No	University	University
b7e0b4758269ec01e79fc5cb55dcf2f0	1	0	27	0	0	0	0	0	0	0	4	58	Yes	Yes	Yes	University	University
a72190e73edb471ab47782655696f5ed	1	2	29	2	2	0	2	6	0	0	2	29	Yes	Yes	Yes	University	University
4512802be20d1e9fc13b989d371f19d4	1	0	28	0	0	0	0	0	0	0	3	35	Yes	Yes	No	University	Secondary school
c0eb46474866000ced70f9d2f61407dc	1	0	27	0	0	0	0	0	0	0	3	23	Yes	Yes	No	University	University
c0e1418524d2525f3a88f419f87f5794	2	0	7	0	0	1	1	3	0	0	5	68	Yes	Yes	Yes	Secondary school	Primary school
eb33c78cf51d8ab4a7ca81d653e022e7	2	0	6	0	0	9	9	27	1	1	6	33	Yes	Yes	Yes	University	University
20e5534bcee666f6140b468828c44965	1	0	29	0	0	0	0	0	0	0	5	20	Yes	Yes	No	University	University
9eca50b0ae75b14caad43d9d899d1162	1	0	27	0	0	0	0	0	0	0	7	32	Yes	Yes	No	University	University
7e0ec2445424805e9fd767a9f1d2631a	1	0	28	0	0	0	0	0	0	0	4	54	Yes	Yes	No	University	University
abf6c570c6c799d38968b63eb24db4db	1	5	32	2	1	0	2	3	2	1	4	27	Yes	Yes	No	University	University
e7632dae9d0df729986b730de8179a0c	1	0	29	0	0	0	0	0	0	0	3	37	Yes	Yes	Yes	Secondary school	Did not study
0dc91b569c7cee2abda2cb49ee9835f1	1	8	35	8	5	0	8	15	2	0	5	24	Yes	Yes	No	University	University
ba6be632f3771a7cda508a97e68bba16	1	2	29	2	2	0	2	6	0	0	2	62	Yes	Yes	No	Primary school	Primary school
14cdd39baaed6a40d413d3b820588625	1	0	27	0	0	0	0	0	0	0	3	21	Yes	Yes	No	University	University
d43fbc78431d10106d36b776e019c4de	1	0	28	0	0	0	0	0	0	0	5	59	Yes	Yes	No	Primary school	Primary school
a90d1523a7b6dcbf1f3ccc344f0dbe02	1	2	28	2	0	0	2	0	2	0	2	39	Yes	Yes	No	Secondary school	Primary school
d25a897749f25fa8f9c0641703cc173e	1	0	28	0	0	0	0	0	0	0	.	75	Yes	Yes	No	University	Primary school
f402c6decbcd0d82817fa86cd2c13acb	1	0	27	0	0	0	0	0	0	0	1	45	Yes	Yes	No	Secondary school	Secondary school
71cc4d346fdbd113b8be616402cbe8aa	1	0	27	0	0	0	0	0	0	0	4
84b7f1d5d6bfd381ceccaeb02b7baeed	1	0	26	0	0	0	0	0	0	0	3	28	Yes	Yes	No	Primary school	Primary school
0a56f286c2af4ff51a47c083b95d7583	1	0	29	0	0	0	0	0	0	0	4	63	Yes	Yes	No	University	Primary school
0621c1cfd94a289ae93cb9b85cf1ba18	2	0	7	0	0	1	1	3	1	0	3	23	Yes	Yes	No	University	University
f497db9735a0eb9986aeb961dde02569	1	11	38	5	4	0	5	12	2	1	2	20	Yes	Yes	No	Secondary school	Primary school
9a65f3c124fb0b965c369b5a6e4ea5c9	1	38	42	4	2	0	4	6	4	1	1	54	Yes	Yes	No	Secondary school
4bb0831a053f54aa48850f769a15e3b5	1	3	31	1	0	0	1	0	1	0	2	28	Yes	Yes	No	Primary school	Primary school
168e40742aab42fb0ee14cdfbb3b3b5f	1	7	33	7	6	0	7	18	0	0	5	50	Yes	Yes	No	Secondary school	Primary school
bcce46751efad32acd4a4d88711e6abe	1	1	28	1	0	0	1	0	1	0	3	28	Yes	Yes	No	Secondary school	Secondary school
785b9d8c145d3e01841bd0e9e240bc23	2	0	7	0	0	0	0	0	0	0	4	57	Yes	Yes	No	Secondary school	Did not study
1527d0e2beccb6c69d1e8773fbe98111	1	0	27	0	0	0	0	0	0	0	4	34	Yes	Yes	No	University	University
aeb1f9b7543782a6b984d4997d957925	2	0	7	0	0	3	3	9	0	0	2	50	Yes	Yes	Yes	Secondary school	Secondary school
9f5e7826bb1c4e8ceb240276826aeca3	1	0	27	0	0	0	0	0	0	0	.	18	Yes	Yes	No	Secondary school	Secondary school
a3eb6e907aff03dded0dbd7d383fc450	1	0	28	0	0	0	0	0	0	0	4	30	Yes	Yes	No	University	University
ba21a468d8c10231791e62eacaf073e1	1	3	31	2	1	0	2	3	1	0	1	37	Yes	Yes	No	University	University
f5dff6d0769722d2c039ee31c08974bb	1	2	29	2	2	0	2	6	0	0	1	54	Yes	Yes	No	Primary school	Primary school
696a3f11e5cff7af75580fd99c7eae11	1	2	28	1	0	0	1	0	1	0	1	20	Yes	Yes	No	University	University
a0a0b41c09798d7de508a752ca9c0677	2	0	7	0	0	0	0	0	0	0	3	39	Yes	Yes	No	University	University
a420a3034745f19957c9837f4a04be18	1	0	29	0	0	0	0	0	0	0	.	55	Yes	Yes	No	University
d8cb73e798bf9353ccb078dfe1447b01	1	0	29	0	0	0	0	0	0	0	.	29	Yes	Yes	No	University	University
65f1868c8de83425291281cc012c7744	1	13	41	8	2	0	8	6	7	2	3	30	Yes	Yes	No	University	University
e08ec49651b98fecec3539f20735ff91	2	0	7	0	0	1	1	3	1	0	4
8975430e1b7871a26898ce9acbc877c6	2	0	7	0	0	3	3	9	1	1	5	53	Yes	Yes	No	Secondary school	Primary school
ce812dd71e04d6a963fe245f2ee922f0	2	0	7	0	0	0	0	0	0	0	2	23	Yes	Yes	No	University	University
e6b8d6c816c095b4ea7aa04fada133d3	1	0	27	0	0	0	0	0	0	0	5	22	Yes	Yes	No	Primary school	Primary school
b9103fc4d6eed23377c45e2cf42796d4	1	0	28	0	0	0	0	0	0	0	1	37	Yes	Yes	No	Secondary school	Primary school
4ab74b8ea90d5a3dd20789355b403e4b	1	0	27	0	0	0	0	0	0	0	5	35	Yes	Yes	No	Primary school	Primary school
36e26ba01593f799c856fa4011bcf106	1	4	30	3	1	0	3	3	2	0	3	21	Yes	Yes	No	University	University
e63046c32e895f09849af227a65c1b4f	1	1	29	1	1	0	1	3	0	0	2	44	Yes	Yes	No	Secondary school	Primary school
3248c722c3355bd496d1521c33a6859f	1	0	27	0	0	0	0	0	0	0	4	18	Yes	Yes	No	Secondary school	Secondary school
b93f235d477550994754bfc32daf2013	1	2	30	1	1	0	1	3	0	0	2	40	No	No	No	Secondary school	Primary school
0e4398c0012a5aa16b14f5e095d87996	1	2	29	2	1	0	2	3	1	0	2
0b23eb20beffddeb4c4aebb50465564d	2	0	7	0	0	0	0	0	0	0	3	25	Yes	Yes	No	University	University
d322208be8289983c4aca729fb45fcd1	1	0	27	0	0	0	0	0	0	0	1	26	Yes	Yes	No	University	University
67fd1157df73826ce7aa84934ca5bdac	1	0	29	0	0	0	0	0	0	0	2	29	Yes	Yes	No	University	Primary school
fec62203e15f10ded70c3a35a1b47378	1	23	50	20	19	0	20	57	2	1	4	39	Yes	Yes	No	Secondary school	Secondary school
c64f3ff5471fa93c3eb3c49a333baa4a	2	0	7	0	0	0	0	0	0	0	4
8732c8c00536d3ffea3b84415d5e150d	1	1	28	1	1	0	1	3	0	0	6
8522957bcd8258a16f4c7bca8d683a17	1	0	27	0	0	0	0	0	0	0	2	57	Yes	Yes	No	University
4aa24e5b3aaf6e1b695adeff744e5acc	1	0	27	0	0	1	1	3	1	0	3	34	Yes	Yes	Yes	University	University
a7fd42ba8cff59070a858657fe86017d	1	0	27	0	0	0	0	0	0	0	3	21	Yes	Yes	No	University	University
94470b99ed8e9d48c07b73bbaab8cd0a	1	1	27	1	0	0	1	0	0	0	1	32	Yes	Yes	Yes	University	University
0caa9f0023affa45e0b01a68fa704591	1	0	27	0	0	0	0	0	0	0	5	46	Yes	Yes	Yes	University	University
bc44938fe5f91ec146360bb77e83868b	2	0	7	0	0	1	1	3	1	0	3	20	Yes	Yes	No	Secondary school	Secondary school
9502a418ff38f605ab32765f7c410d22	1	0	29	0	0	0	0	0	0	0	4	72	Yes	Yes	No	Primary school	Primary school
06016587a96f5727d0a5111918917fe8	1	5	33	2	2	0	2	6	1	1	4	54	Yes	Yes	No	Primary school	Primary school
a462e91ec03c136d878d94c0123afa88	1	24	51	19	21	0	19	63	1	0	1	63	Yes	Yes	Yes	University	Secondary school
c7f73b764421037918341bc613e27fb7	1	6	32	3	2	0	3	6	1	0	2	41	Yes	Yes	No	University	University
8e6b871435be117b5b1c78c000263d6a	1	8	36	5	2	0	5	6	3	0	1	58	Yes	Yes	No	University
284867dfafed179f9914521aeddecf73	1	0	27	0	0	0	0	0	0	0	2	63	Yes	Yes	No	University	University
d6bb6d5914a5dafce1c0a325b4c2ad6b	1	0	27	0	0	0	0	0	0	0	1
f2d077157c496fd8bf865aabc8f89506	1	0	27	0	0	0	0	0	0	0	2	27	Yes	Yes	Yes	University	University
473f69a1c8bb2afba0a00de66b3e9575	1	9	35	3	2	0	3	6	2	1	3	22	Yes	Yes	No	Primary school	Primary school
855a0f4d6baac2940d4052039f5b50cd	1	20	46	17	16	0	17	48	1	1	.	28	Yes	Yes	No	University	University
4f2d397db06ded4ab079e56818177af3	1	0	28	0	0	0	0	0	0	0	2	35	Yes	Yes	Yes	University	University
8a4fce857f2f7d9df78ad6019cf07e11	1	23	47	14	9	0	14	27	3	1	3	45	Yes	Yes	No	Secondary school	Secondary school
1d87a816ea68a5d496cfdc46c938ba2b	1	4	31	1	1	0	1	3	1	1	3	46	Yes	Yes	No	Secondary school	Primary school
736cb93239b88cd4dabac9378619d882	1	31	54	19	17	0	19	51	4	1	3	62	Yes	Yes	Yes	University	University
b114f63be41463419a2b7418410aa05e	2	0	6	0	0	25	25	75	5	4	6	22	Yes	Yes	No	University	University
a6346851848dc8bd1c2bd16a2b6c4ba0	1	58	83	24	19	0	24	57	11	0	5	32	Yes	Yes	Yes	University	University
5193eb39fb7858b3285868c856060113	1	19	46	19	19	0	19	57	0	0	1	29	Yes	Yes	No	University	University
4c74dff7b094bb413758bd5520452291	1	1	28	0	1	0	0	3	0	0	.	21	Yes	Yes	No	University	University
68618a016f14218a57587aea6d92cb2a	1	0	27	0	0	0	0	0	0	0	.	36	Yes	Yes	No	University	University
a99b469e042689d17a3e17fae8f39ca2	2	0	7	0	0	1	1	3	1	1	2	49	Yes	Yes	No	University	University
ed74f7d182e95b63e755071e811db225	1	1	28	1	1	0	1	3	0	0	4	34	Yes	Yes	No	Secondary school	Secondary school
1e02e2806e431696bde80a1748b98a4b	2	0	7	0	0	16	16	48	4	2	5	20	Yes	Yes	No	University	University
f9fd39fc5e4a76b34ad6dfebd9abb789	1	0	29	0	0	0	0	0	0	0	1	29	Yes	Yes	No	Secondary school	Secondary school
de070d9dd517d71ea163196278f380cd	2	0	7	0	0	5	5	15	0	0	1	62	Yes	Yes	Yes	University	University
60389834fa6be31c614721fe6b9c1638	1	5	33	3	1	0	3	3	1	0	1	55	Yes	Yes	No	University	University
cf19e2d656d81c9facd8eb0b5123a490	1	0	27	0	0	0	0	0	0	0	2	50	Yes	Yes	No	University	University
cd96c737ac6731c4128339a65c9ff0b5	1	1	28	0	0	0	0	0	0	0	1	40	Yes	Yes	No	University	University
3fb5720b9ed32f7f7f6fdc7c4331be3f	2	0	7	0	0	0	0	0	0	0	3	27	Yes	Yes	Yes	University	University
c7877123a9b9cfaa979df20d53a6e382	1	1	28	1	1	0	1	3	0	0	4	39	Yes	Yes	Yes	Secondary school	Did not study
71bb15fb0ef702a653e7f8efa7dd4fb8	1	0	28	0	0	0	0	0	0	0	3	22	Yes	Yes	No	Secondary school	Secondary school
7c9c12d93f91f1586417133f6ee8fbd7	1	0	27	0	0	0	0	0	0	0	4	31	Yes	Yes	Yes	University	University
2082e6cdcd3c3fc975796402fb94bc3b	1	0	27	0	0	0	0	0	0	0	5	52	Yes	Yes	Yes	University	Secondary school
b185819c0ee9c86ff17e8d8036d1aa10	1	0	27	0	0	0	0	0	0	0	5	49	Yes	Yes	No	University
796f368b717702befc876c3712e5f336	1	0	27	0	0	0	0	0	0	0	4	43	Yes	Yes	No	University	University
aab76d8180115b46126396d092c73324	1	11	38	7	6	0	7	18	2	0	2	42	Yes	Yes	No	University	Secondary school
fc0dea3c73878d3c4ab2cda80eca93ad	1	0	28	0	0	0	0	0	0	0	3	47	Yes	Yes	No	University	University
5a3846afd21046706c075e84a57a4884	1	3	31	2	0	0	2	0	2	0	5	22	Yes	Yes	No	Secondary school	Secondary school
7fa8e81ac101c1befe335049de674df6	1	6	34	5	4	0	5	12	2	0	3
5ff6411b9ec0ae90025200b5fb510cdf	1	20	48	20	19	0	20	57	0	0	3	65	Yes	Yes	No	University	University
8bb5b5778f809d104899161279c2bd87	1	1	27	1	0	0	1	0	0	0	2	46	Yes	Yes	No	University	Secondary school
dab9b44db61a0b8b56d05c06354ec552	1	1	30	1	1	0	1	3	0	0	3	22	Yes	Yes	No	Primary school	Primary school
1bd7ccf606468143d58d69144c5419cd	2	0	7	0	0	0	0	0	0	0	3	36	Yes	Yes	No	Secondary school	Primary school
819799a9c3422fb88eab6d3cf8e67844	1	1	29	1	1	0	1	3	0	0	.	56	Yes	Yes	No	Secondary school	Primary school
aee3d3a5eb7e2bbb088c14d751eded1a	2	0	7	0	0	2	2	6	1	0	3
c2b685db525c9384b85ef579eb057f21	1	2	29	1	0	0	1	0	1	1	2	38	Yes	Yes	Yes	University	University
b6f6ac5f95a6a69fd033d110e8d2660e	1	0	27	0	0	0	0	0	0	0	3	60	Yes	Yes	No	Secondary school	Secondary school
6402058c51302709fa45fec9e373bfdc	1	0	28	0	0	0	0	0	0	0	4	45	Yes	Yes	Yes	University	University
f2db0b13b12772862158711f7e8a3156	2	0	7	0	0	0	0	0	0	0	3	49	Yes	Yes	No	University
ce9b3a2f443f0417369f8e63446f5ba0	1	7	34	4	4	0	4	12	1	0	5	51	Yes	Yes	No	University
b434eb9d42fe35d83d8f7a5323f71604	1	2	29	2	1	0	2	3	1	0	3	26	Yes	Yes	No	University	University
8200b5eb48dea1ea327af605d93ba2fc	1	0	27	0	0	0	0	0	0	0	2	72	Yes	Yes	No	University	Secondary school
1568128565b0cfd66c44f8a1876e9b78	1	1	28	1	1	0	1	3	0	0	4	28	Yes	Yes	Yes	University	University
efe36fa3c169bada62cc25e320dab5a2	1	0	27	0	0	0	0	0	0	0	4
8cb6073ec1a588f7a9b26308600d54bf	1	4	31	2	1	0	2	3	1	0	3	23	Yes	Yes	No	University	University
cef13e544f30e1ef61525056b413c91b	2	0	7	0	0	0	0	0	0	0	6	49	Yes	Yes	No	University	University
d1199d662e0c0803508e9f5c38fcbb8c	1	0	8	0	0	0	0	0	0	0	2
e93d9acdf21c7cea5c159e3b5683d50f	1	0	28	0	0	0	0	0	0	0	4	20	Yes	Yes	No	Secondary school	Secondary school
16d08e0765297723ea4b0152b5123064	1	22	49	16	16	0	16	48	2	2	4	68	Yes	Yes	No	Primary school	Primary school
3c2493b55941ae2a4859c8af123383d0	1	0	27	0	0	0	0	0	0	0	3	59	Yes	Yes	Yes	University	Primary school
c82242b0aaa13393dbde3261296b1b9e	1	0	29	0	0	0	0	0	0	0	6	44	Yes	Yes	No	Secondary school	Primary school
3dabb39cca589c0d4dd533138617cbb0	2	1	8	0	1	5	5	18	3	2	.	28	Yes	Yes	No	University	University
f5d98440fd65e160d87236721613b55a	1	0	27	0	0	0	0	0	0	0	4	40	No	Yes	No	Secondary school	Primary school
94ea3d422d33072f7f062642ce82e822	1	0	27	0	0	0	0	0	0	0	1	53	Yes	Yes	No	University	Secondary school
727cd731d9bcd474f1b957636bb945ff	1	0	27	0	0	0	0	0	0	0	.	48	Yes	Yes	Yes	University	University
ed864a613b6118198fe67cb0430aa6af	1	0	28	0	0	0	0	0	0	0	2	26	Yes	Yes	No	University	University
7d4119c7b12f54bb74185967b38c3974	2	0	7	0	0	0	0	0	0	0	2	57	Yes	Yes	No	Secondary school	Primary school
8b1f8e84e86df5d9345a8451f5edb2ce	1	1	29	1	1	0	1	3	0	0	2	32	Yes	Yes	No	University	University
419325e97bcc78ff5b63087c372b4e3b	1	3	30	3	3	0	3	9	0	0	2	43	Yes	Yes	No	University	Primary school
df1da9aca6fcee8c6658a875ab54b261	2	1	8	0	0	0	0	0	0	0	6	40	Yes	Yes	Yes	University	Secondary school
e67e0ad2f0cf3a06e9fb798c197f2e3b	1	0	27	0	0	0	0	0	0	0	3	55	Yes	Yes	Yes	University	University
a91def56d6415368e77fcb8972511145	1	0	27	0	0	0	0	0	0	0	.	48	Yes	Yes	Yes	University	University
a08c134bf51d011a84add18ac92ee8e6	1	0	27	0	0	0	0	0	0	0	.

## Sheet: SMS Data
Sent to (hash value for number)	Sent by (hash value for number)	Date	Week of the year (Excel)	Message (in Spanish)	Shortened message	Clean answer	Phone in study?	Automedication detected? (answers 222 and 333)	Cases between 0 and 5 years old	Cases between 6 and 64 years old	Cases 65 and more	Number of cases (incompletos y completos)	Days passed between reminder and first anwer	Age of head of household	Reported cases (not including head of household) (+1 year difference, in case a birthday occured)	Total number of household members involved by report
platform	09d2af2d17291ae6c48466c7bd2fa020	2016-08-28	36	0	0	0	0					0	0	#N/A
09d2af2d17291ae6c48466c7bd2fa020	platform	2016-08-28	36	Gracias por participar. Lo contactaremos la semana entrante. Cuide su salud :)	Gracias por		0					0		#N/A
platform	8a4fce857f2f7d9df78ad6019cf07e11	2016-08-28	36	no	no	0	1					0	0	45		3
8a4fce857f2f7d9df78ad6019cf07e11	platform	2016-08-28	36	Gracias por participar. Lo contactaremos la semana entrante. Cuide su salud :)	Gracias por		0					0		#N/A
platform	4bb0831a053f54aa48850f769a15e3b5	2016-08-28	36	1	1	1	1					1	0	28		2
4bb0831a053f54aa48850f769a15e3b5	platform	2016-08-28	36	Alguna de las personas que han tenido fiebre con tos o dolor de garganta en los ultimos 7 dias han buscado atencion medica, SIN CONTAR farmacias ni medicina tradicional? Si si, responda 111. No, responda 222.	Alguna de l		0					0		#N/A
platform	4bb0831a053f54aa48850f769a15e3b5	2016-08-28	36	222	222	222	1					0		1900-01-28		2
4bb0831a053f54aa48850f769a15e3b5	platform	2016-08-28	36	Alguna de las personas en su hogar que han tenido fiebre con tos o dolor de garganta en los ultimos 7 dias han comprado medicinas EN FARMACIAS? Si si, responda 333. No, responda 444.	Alguna de l		0					0		#N/A
platform	4bb0831a053f54aa48850f769a15e3b5	2016-08-28	36	444	444	444	1					0		28		2
4bb0831a053f54aa48850f769a15e3b5	platform	2016-08-28	36	Cuales son las edades de las personas en su hogar que han tenido fiebre con tos o dolor de garganta en los ultimos 7 dias? Envie la palabra EDAD seguida de las edades de las personas con sintomas.	Cuales son		0					0		#N/A
platform	67c046954fd0b950e472d8fb9da8971b	2016-08-28	36	0	0	0	0					0	0	#N/A
67c046954fd0b950e472d8fb9da8971b	platform	2016-08-28	36	Gracias por participar. Lo contactaremos la semana entrante. Cuide su salud :)	Gracias por		0					0		#N/A
platform	8ca52ce285f05407c329cd03999f9058	2016-08-28	36	0	0	0	0					0	0	#N/A
8ca52ce285f05407c329cd03999f9058	platform	2016-08-28	36	Gracias por participar. Lo contactaremos la semana entrante. Cuide su salud :)	Gracias por		0					0		#N/A
platform	06016587a96f5727d0a5111918917fe8	2016-08-28	36	2	2	2	1					2	0	54		4
06016587a96f5727d0a5111918917fe8	platform	2016-08-28	36	Alguna de las personas que han tenido fiebre con tos o dolor de garganta en los ultimos 7 dias han buscado atencion medica, SIN CONTAR farmacias ni medicina tradicional? Si si, responda 111. No, responda 222.	Alguna de l		0					0		#N/A
platform	06016587a96f5727d0a5111918917fe8	2016-08-28	36	111	111	111	1					0		54		4
06016587a96f5727d0a5111918917fe8	platform	2016-08-28	36	Alguna de las personas en su hogar que han tenido fiebre con tos o dolor de garganta en los ultimos 7 dias han comprado medicinas EN FARMACIAS? Si si, responda 333. No, responda 444.	Alguna de l		0					0		#N/A
platform	06016587a96f5727d0a5111918917fe8	2016-08-28	36	333	333	333	1					0		54		4
06016587a96f5727d0a5111918917fe8	platform	2016-08-28	36	Cuales son las edades de las personas en su hogar que han tenido fiebre con tos o dolor de garganta en los ultimos 7 dias? Envie la palabra EDAD seguida de las edades de las personas con sintomas.	Cuales son		0					0		#N/A
platform	06016587a96f5727d0a5111918917fe8	2016-08-28	36	Edad 2. Meses	Edad 2. Me	EDAD 0	1		1			0		54	1	4
06016587a96f5727d0a5111918917fe8	platform	2016-08-28	36	Gracias por participar. Lo contactaremos la semana entrante. Cuide su salud :)	Gracias por		0					0		#N/A
platform	09d2af2d17291ae6c48466c7bd2fa020	2016-08-28	36	0	0	0	0					0	0	#N/A
09d2af2d17291ae6c48466c7bd2fa020	platform	2016-08-28	36	Gracias por participar. Lo contactaremos la semana entrante. Cuide su salud :)	Gracias por		0					0		#N/A
platform	09d2af2d17291ae6c48466c7bd2fa020	2016-08-29	36	0	0	0	0					0	1	#N/A
09d2af2d17291ae6c48466c7bd2fa020	platform	2016-08-29	36	Gracias por participar. Lo contactaremos la semana entrante. Cuide su salud :)	Gracias por		0					0		#N/A
platform	d79c8788088c2193f0244d8f1f36d2db	2016-08-29	36	Usted tiene 1 mensaje nuevo de voz. Depositado el 29/08 a las 07:57 del numero 46289136. Puede consultarlo marcando *77.	Usted tiene		0					0		#N/A
platform	09d2af2d17291ae6c48466c7bd2fa020	2016-08-29	36	0	0	0	0					0	1	#N/A
09d2af2d17291ae6c48466c7bd2fa020	platform	2016-08-29	36	Gracias por participar. Lo contactaremos la semana entrante. Cuide su salud :)	Gracias por		0					0		#N/A
platform	74a65b65e411a92afd0cb0044bdba0e3	2016-08-29	36	Marlenny ha actualizado su estado: "Uuuuffff Grax Dios x ese dia tan lindO..." Ve el resto en https://fb.com/l/28mLvBn80lvCtfh Responde con tu comentario o "gusta".	Marlenny ha		0					0		#N/A
platform	09d2af2d17291ae6c48466c7bd2fa020	2016-08-29	36	0	0	0	0					0	1	#N/A
09d2af2d17291ae6c48466c7bd2fa020	platform	2016-08-29	36	Gracias por participar. Lo contactaremos la semana entrante. Cuide su salud :)	Gracias por		0					0		#N/A
platform	1474ad45cfc4bab625000caeebd9c3f8	2016-08-30	36	3	3	3	1					3	2	32		4
1474ad45cfc4bab625000caeebd9c3f8	platform	2016-08-30	36	Alguna de las personas que han tenido fiebre con tos o dolor de garganta en los ultimos 7 dias han buscado atencion medica, SIN CONTAR farmacias ni medicina tradicional? Si si, responda 111. No, responda 222.	Alguna de l		0					0		#N/A
platform	09d2af2d17291ae6c48466c7bd2fa020	2016-08-30	36	0	0	0	0					0	2	#N/A
09d2af2d17291ae6c48466c7bd2fa020	platform	2016-08-30	36	Gracias por participar. Lo contactaremos la semana entrante. Cuide su salud :)	Gracias por		0					0		#N/A
platform	1474ad45cfc4bab625000caeebd9c3f8	2016-08-30	36	111	111	111	1					0		32		4
1474ad45cfc4bab625000caeebd9c3f8	platform	2016-08-30	36	Alguna de las personas en su hogar que han tenido fiebre con tos o dolor de garganta en los ultimos 7 dias han comprado medicinas EN FARMACIAS? Si si, responda 333. No, responda 444.	Alguna de l		0					0		#N/A
platform	1474ad45cfc4bab625000caeebd9c3f8	2016-08-30	36	333	333	333	1	1				0		32		4
1474ad45cfc4bab625000caeebd9c3f8	platform	2016-08-30	36	Cuales son las edades de las personas en su hogar que han tenido fiebre con tos o dolor de garganta en los ultimos 7 dias? Envie la palabra EDAD seguida de las edades de las personas con sintomas.	Cuales son		0					0		#N/A
platform	1474ad45cfc4bab625000caeebd9c3f8	2016-08-30	36	3,2,6	3,2,6	EDAD 3 2 6	1		2	1		0		32	2	4
1474ad45cfc4bab625000caeebd9c3f8	platform	2016-08-30	36	Alguna de las personas que han tenido fiebre con tos o dolor de garganta en los ultimos 7 dias han buscado atencion medica, SIN CONTAR farmacias ni medicina tradicional? Si si, responda 111. No, responda 222.	Alguna de l		0					0		#N/A
platform	8e6b871435be117b5b1c78c000263d6a	2016-08-30	36	0	0	0	1					0	2	58		1
8e6b871435be117b5b1c78c000263d6a	platform	2016-08-30	36	Gracias por participar. Lo contactaremos la semana entrante. Cuide su salud :)	Gracias por		0					0		#N/A
platform	1474ad45cfc4bab625000caeebd9c3f8	2016-08-30	36	222	222	222	1					0		32		4
1474ad45cfc4bab625000caeebd9c3f8	platform	2016-08-30	36	Alguna de las personas en su hogar que han tenido fiebre con tos o dolor de garganta en los ultimos 7 dias han comprado medicinas EN FARMACIAS? Si si, responda 333. No, responda 444.	Alguna de l		0					0		#N/A
platform	ba21a468d8c10231791e62eacaf073e1	2016-08-30	36	0	0	0	1					0	2	37		1
ba21a468d8c10231791e62eacaf073e1	platform	2016-08-30	36	Gracias por participar. Lo contactaremos la semana entrante. Cuide su salud :)	Gracias por		0					0		#N/A
platform	09d2af2d17291ae6c48466c7bd2fa020	2016-08-30	36	0	0	0	0					0	2	#N/A
09d2af2d17291ae6c48466c7bd2fa020	platform	2016-08-30	36	Gracias por participar. Lo contactaremos la semana entrante. Cuide su salud :)	Gracias por		0					0		#N/A
platform	696a3f11e5cff7af75580fd99c7eae11	2016-08-30	36	Si	Si	1	1					1	2	20		1
platform	696a3f11e5cff7af75580fd99c7eae11	2016-08-30	36	Reporte de sintomas	Reporte de		1					0		20		1
platform	09d2af2d17291ae6c48466c7bd2fa020	2016-08-30	36	0	0	0	0					0	2	#N/A
09d2af2d17291ae6c48466c7bd2fa020	platform	2016-08-30	36	Gracias por participar. Lo contactaremos la semana entrante. Cuide su salud :)	Gracias por		0					0		#N/A
platform	60389834fa6be31c614721fe6b9c1638	2016-08-30	36	0	0	0	1					0	2	55		1
60389834fa6be31c614721fe6b9c1638	platform	2016-08-30	36	Gracias por participar. Lo contactaremos la semana entrante. Cuide su salud :)	Gracias por		0					0		#N/A
platform	5ff6411b9ec0ae90025200b5fb510cdf	2016-08-30	36	0	0	0	1					0	2	65		3
5ff6411b9ec0ae90025200b5fb510cdf	platform	2016-08-30	36	Gracias por participar. Lo contactaremos la semana entrante. Cuide su salud :)	Gracias por		0					0		#N/A
platform	1d09dd34122a773594260a9bfe985f98	2016-08-30	36	0	0	0	0					0	2	#N/A
1d09dd34122a773594260a9bfe985f98	platform	2016-08-30	36	Gracias por participar. Lo contactaremos la semana entrante. Cuide su salud :)	Gracias por		0					0		#N/A
platform	09d2af2d17291ae6c48466c7bd2fa020	2016-08-31	36	0	0	0	0					0	3	#N/A
09d2af2d17291ae6c48466c7bd2fa020	platform	2016-08-31	36	Gracias por participar. Lo contactaremos la semana entrante. Cuide su salud :)	Gracias por		0					0		#N/A
platform	473f69a1c8bb2afba0a00de66b3e9575	2016-08-31	36	2	2	2	1					2	3	22		3
473f69a1c8bb2afba0a00de66b3e9575	platform	2016-08-31	36	Alguna de las personas que han tenido fiebre con tos o dolor de garganta en los ultimos 7 dias han buscado atencion medica, SIN CONTAR farmacias ni medicina tradicional? Si si, responda 111. No, responda 222.	Alguna de l		0					0		#N/A
platform	473f69a1c8bb2afba0a00de66b3e9575	2016-08-31	36	222	222	222	1					0		22		3
473f69a1c8bb2afba0a00de66b3e9575	platform	2016-08-31	36	Alguna de las personas en su hogar que han tenido fiebre con tos o dolor de garganta en los ultimos 7 dias han comprado medicinas EN FARMACIAS? Si si, responda 333. No, responda 444.	Alguna de l		0					0		#N/A
platform	09d2af2d17291ae6c48466c7bd2fa020	2016-08-31	36	0	0	0	0					0	3	#N/A
09d2af2d17291ae6c48466c7bd2fa020	platform	2016-08-31	36	Gracias por participar. Lo contactaremos la semana entrante. Cuide su salud :)	Gracias por		0					0		#N/A
platform	473f69a1c8bb2afba0a00de66b3e9575	2016-08-31	36	333	333	333	1	1				0		22		3
473f69a1c8bb2afba0a00de66b3e9575	platform	2016-08-31	36	Cuales son las edades de las personas en su hogar que han tenido fiebre con tos o dolor de garganta en los ultimos 7 dias? Envie la palabra EDAD seguida de las edades de las personas con sintomas.	Cuales son		0					0		#N/A
platform	473f69a1c8bb2afba0a00de66b3e9575	2016-08-31	36	Edad3	Edad3	EDAD 3	1		1			0		22	1	3
platform	bcce46751efad32acd4a4d88711e6abe	2016-08-31	36	Si	Si	1	1					1	3	28		3
platform	cd96c737ac6731c4128339a65c9ff0b5	2016-08-31	36	Gilmar Gonzalez	Gilmar Gonz		1					0		40		1
platform	a6346851848dc8bd1c2bd16a2b6c4ba0	2016-08-31	36	2	2	2	1					2	3	32		5
platform	a6346851848dc8bd1c2bd16a2b6c4ba0	2016-08-31	36	222	222	222	1					0		32		5
a6346851848dc8bd1c2bd16a2b6c4ba0	platform	2016-08-31	36	Alguna de las personas en su hogar que han tenido fiebre con tos o dolor de garganta en los ultimos 7 dias han comprado medicinas EN FARMACIAS? Si si, responda 333. No, responda 444.	Alguna de l		0					0		#N/A
platform	a6346851848dc8bd1c2bd16a2b6c4ba0	2016-08-31	36	333	333	333	1	1				0		32		5
platform	a6346851848dc8bd1c2bd16a2b6c4ba0	2016-08-31	36	222	222	222	1					0		32		5
a6346851848dc8bd1c2bd16a2b6c4ba0	platform	2016-08-31	36	Alguna de las personas en su hogar que han tenido fiebre con tos o dolor de garganta en los ultimos 7 dias han comprado medicinas EN FARMACIAS? Si si, responda 333. No, responda 444.	Alguna de l		0					0		#N/A
platform	a6346851848dc8bd1c2bd16a2b6c4ba0	2016-08-31	36	444	444	444	1					0		32		5
platform	da462eb26b0c0208b0457eba42c1d8c2	2016-08-31	36	4	4	4	1					4	3	50		3
da462eb26b0c0208b0457eba42c1d8c2	platform	2016-08-31	36	Alguna de las personas que han tenido fiebre con tos o dolor de garganta en los ultimos 7 dias han buscado atencion medica, SIN CONTAR farmacias ni medicina tradicional? Si si, responda 111. No, responda 222.	Alguna de l		0					0		#N/A
platform	da462eb26b0c0208b0457eba42c1d8c2	2016-08-31	36	222	222	222	1					0		50		3
da462eb26b0c0208b0457eba42c1d8c2	platform	2016-08-31	36	Alguna de las personas en su hogar que han tenido fiebre con tos o dolor de garganta en los ultimos 7 dias han comprado medicinas EN FARMACIAS? Si si, responda 333. No, responda 444.	Alguna de l		0					0		#N/A
platform	da462eb26b0c0208b0457eba42c1d8c2	2016-08-31	36	333	333	333	1	1				0		50		3
da462eb26b0c0208b0457eba42c1d8c2	platform	2016-08-31	36	Cuales son las edades de las personas en su hogar que han tenido fiebre con tos o dolor de garganta en los ultimos 7 dias? Envie la palabra EDAD seguida de las edades de las personas con sintomas.	Cuales son		0					0		#N/A
platform	da462eb26b0c0208b0457eba42c1d8c2	2016-08-31	36	EDAD 36 17 14 36	EDAD 36 17	EDAD 36 17 14 36	1			4		0		50	4	3
da462eb26b0c0208b0457eba42c1d8c2	platform	2016-08-31	36	Gracias por participar. Lo contactaremos la semana entrante. Cuide su salud :)	Gracias por		0					0		#N/A
platform	168e40742aab42fb0ee14cdfbb3b3b5f	2016-08-31	36	0	0	0	1					0	3	50		5
168e40742aab42fb0ee14cdfbb3b3b5f	platform	2016-08-31	36	Gracias por participar. Lo contactaremos la semana entrante. Cuide su salud :)	Gracias por		0					0		#N/A
platform	d72feb718afacc4212f19e962974057b	2016-08-31	36	0	0	0	1					0	3	45		3
d72feb718afacc4212f19e962974057b	platform	2016-08-31	36	Gracias por participar. Lo contactaremos la semana entrante. Cuide su salud :)	Gracias por		0					0		#N/A
platform	09d2af2d17291ae6c48466c7bd2fa020	2016-08-31	36	0	0	0	0					0	3	#N/A
09d2af2d17291ae6c48466c7bd2fa020	platform	2016-08-31	36	Gracias por participar. Lo contactaremos la semana entrante. Cuide su salud :)	Gracias por		0					0		#N/A
platform	5641801d8180a0ebdef9cd0a07dab461	2016-08-31	36	1	1	1	1					1	3	50		4
5641801d8180a0ebdef9cd0a07dab461	platform	2016-08-31	36	Alguna de las personas que han tenido fiebre con tos o dolor de garganta en los ultimos 7 dias han buscado atencion medica, SIN CONTAR farmacias ni medicina tradicional? Si si, responda 111. No, responda 222.	Alguna de l		0					0		#N/A
platform	5641801d8180a0ebdef9cd0a07dab461	2016-08-31	36	222	222	222	1					0		50		4
5641801d8180a0ebdef9cd0a07dab461	platform	2016-08-31	36	Alguna de las personas en su hogar que han tenido fiebre con tos o dolor de garganta en los ultimos 7 dias han comprado medicinas EN FARMACIAS? Si si, responda 333. No, responda 444.	Alguna de l		0					0		#N/A
platform	5641801d8180a0ebdef9cd0a07dab461	2016-08-31	36	EDAD 43	EDAD 43	EDAD 43	1			1		0		50	1	4
5641801d8180a0ebdef9cd0a07dab461	platform	2016-08-31	36	Gracias por participar. Lo contactaremos la semana entrante. Cuide su salud :)	Gracias por		0					0		#N/A
platform	5641801d8180a0ebdef9cd0a07dab461	2016-08-31	36	Bueno	Bueno		1					0		50		4
platform	0d0a633e386ef1e7d6853740231f51cd	2016-08-31	36	0	0	0	1					0	3	79		2
0d0a633e386ef1e7d6853740231f51cd	platform	2016-08-31	36	Gracias por participar. Lo contactaremos la semana entrante. Cuide su salud :)	Gracias por		0					0		#N/A
platform	09d2af2d17291ae6c48466c7bd2fa020	2016-08-31	36	0	0	0	0					0	3	#N/A
09d2af2d17291ae6c48466c7bd2fa020	platform	2016-08-31	36	Gracias por participar. Lo contactaremos la semana entrante. Cuide su salud :)	Gracias por		0					0		#N/A
platform	09d2af2d17291ae6c48466c7bd2fa020	2016-09-01	36	0	0	0	0					0	4	#N/A
09d2af2d17291ae6c48466c7bd2fa020	platform	2016-09-01	36	Gracias por participar. Lo contactaremos la semana entrante. Cuide su salud :)	Gracias por		0					0		#N/A
67fd1157df73826ce7aa84934ca5bdac	platform	2016-09-01	36	Lo saludamos del proyecto VIE-ETI. Es hora de hacer el reporte semanal. Cuantas personas en su hogar han tenido fiebre con tos o dolor de garganta en los ultimos 7 dias? Responda con el numero de personas. Si no han habido, responda 0.	Lo saludamo		0					0		#N/A
d8cb73e798bf9353ccb078dfe1447b01	platform	2016-09-01	36	Lo saludamos del proyecto VIE-ETI. Es hora de hacer el reporte semanal. Cuantas personas en su hogar han tenido fiebre con tos o dolor de garganta en los ultimos 7 dias? Responda con el numero de personas. Si no han habido, responda 0.	Lo saludamo		0					0		#N/A
c82242b0aaa13393dbde3261296b1b9e	platform	2016-09-01	36	Lo saludamos del proyecto VIE-ETI. Es hora de hacer el reporte semanal. Cuantas personas en su hogar han tenido fiebre con tos o dolor de garganta en los ultimos 7 dias? Responda con el numero de personas. Si no han habido, responda 0.	Lo saludamo		0					0		#N/A
20e5534bcee666f6140b468828c44965	platform	2016-09-01	36	Lo saludamos del proyecto VIE-ETI. Es hora de hacer el reporte semanal. Cuantas personas en su hogar han tenido fiebre con tos o dolor de garganta en los ultimos 7 dias? Responda con el numero de personas. Si no han habido, responda 0.	Lo saludamo		0					0		#N/A
a420a3034745f19957c9837f4a04be18	platform	2016-09-01	36	Lo saludamos del proyecto VIE-ETI. Es hora de hacer el reporte semanal. Cuantas personas en su hogar han tenido fiebre con tos o dolor de garganta en los ultimos 7 dias? Responda con el numero de personas. Si no han habido, responda 0.	Lo saludamo		0					0		#N/A
9a65f3c124fb0b965c369b5a6e4ea5c9	platform	2016-09-01	36	Lo saludamos del proyecto VIE-ETI. Es hora de hacer el reporte semanal. Cuantas personas en su hogar han tenido fiebre con tos o dolor de garganta en los ultimos 7 dias? Responda con el numero de personas. Si no han habido, responda 0.	Lo saludamo		0					0		#N/A
0a56f286c2af4ff51a47c083b95d7583	platform	2016-09-01	36	Lo saludamos del proyecto VIE-ETI. Es hora de hacer el reporte semanal. Cuantas personas en su hogar han tenido fiebre con tos o dolor de garganta en los ultimos 7 dias? Responda con el numero de personas. Si no han habido, responda 0.	Lo saludamo		0					0		#N/A
f5d98440fd65e160d87236721613b55a	platform	2016-09-01	36	Lo saludamos del proyecto VIE-ETI. Es hora de hacer el reporte semanal. Cuantas personas en su hogar han tenido fiebre con tos o dolor de garganta en los ultimos 7 dias? Responda con el numero de personas. Si no han habido, responda 0.	Lo saludamo		0					0		#N/A
b9103fc4d6eed23377c45e2cf42796d4	platform	2016-09-01	36	Lo saludamos del proyecto VIE-ETI. Es hora de hacer el reporte semanal. Cuantas personas en su hogar han tenido fiebre con tos o dolor de garganta en los ultimos 7 dias? Responda con el numero de personas. Si no han habido, responda 0.	Lo saludamo		0					0		#N/A
598cfb0593a696fe0b40792b0d646320	platform	2016-09-01	36	Lo saludamos del proyecto VIE-ETI. Es hora de hacer el reporte semanal. Cuantas personas en su hogar han tenido fiebre con tos o dolor de garganta en los ultimos 7 dias? Responda con el numero de personas. Si no han habido, responda 0.	Lo saludamo		0					0		#N/A
e7632dae9d0df729986b730de8179a0c	platform	2016-09-01	36	Lo saludamos del proyecto VIE-ETI. Es hora de hacer el reporte semanal. Cuantas personas en su hogar han tenido fiebre con tos o dolor de garganta en los ultimos 7 dias? Responda con el numero de personas. Si no han habido, responda 0.	Lo saludamo		0					0		#N/A
ee6aa01c7a534b6d1e50fb6d9c5cdd58	platform	2016-09-01	36	Lo saludamos del proyecto VIE-ETI. Es hora de hacer el reporte semanal. Cuantas personas en su hogar han tenido fiebre con tos o dolor de garganta en los ultimos 7 dias? Responda con el numero de personas. Si no han habido, responda 0.	Lo saludamo		0					0		#N/A
b93f235d477550994754bfc32daf2013	platform	2016-09-01	36	Lo saludamos del proyecto VIE-ETI. Es hora de hacer el reporte semanal. Cuantas personas en su hogar han tenido fiebre con tos o dolor de garganta en los ultimos 7 dias? Responda con el numero de personas. Si no han habido, responda 0.	Lo saludamo		0					0		#N/A
7e5230ee0bbbd6e95fe11aa8627c7bad	platform	2016-09-01	36	Lo saludamos del proyecto VIE-ETI. Es hora de hacer el reporte semanal. Cuantas personas en su hogar han tenido fiebre con tos o dolor de garganta en los ultimos 7 dias? Responda con el numero de personas. Si no han habido, responda 0.	Lo saludamo		0					0		#N/A
e2bd85415d493541651d37bcae740c8b	platform	2016-09-01	36	Lo saludamos del proyecto VIE-ETI. Es hora de hacer el reporte semanal. Cuantas personas en su hogar han tenido fiebre con tos o dolor de garganta en los ultimos 7 dias? Responda con el numero de personas. Si no han habido, responda 0.	Lo saludamo		0					0		#N/A
0dfa1ebc733fdf52aa0b49528dc0575f	platform	2016-09-01	36	Lo saludamos del proyecto VIE-ETI. Es hora de hacer el reporte semanal. Cuantas personas en su hogar han tenido fiebre con tos o dolor de garganta en los ultimos 7 dias? Responda con el numero de personas. Si no han habido, responda 0.	Lo saludamo		0					0		#N/A
8a4fce857f2f7d9df78ad6019cf07e11	platform	2016-09-01	36	Lo saludamos del proyecto VIE-ETI. Es hora de hacer el reporte semanal. Cuantas personas en su hogar han tenido fiebre con tos o dolor de garganta en los ultimos 7 dias? Responda con el numero de personas. Si no han habido, responda 0.	Lo saludamo		0					0		#N/A
9502a418ff38f605ab32765f7c410d22	platform	2016-09-01	36	Lo saludamos del proyecto VIE-ETI. Es hora de hacer el reporte semanal. Cuantas personas en su hogar han tenido fiebre con tos o dolor de garganta en los ultimos 7 dias? Responda con el numero de personas. Si no han habido, responda 0.	Lo saludamo		0					0		#N/A
dab9b44db61a0b8b56d05c06354ec552	platform	2016-09-01	36	Lo saludamos del proyecto VIE-ETI. Es hora de hacer el reporte semanal. Cuantas personas en su hogar han tenido fiebre con tos o dolor de garganta en los ultimos 7 dias? Responda con el numero de personas. Si no han habido, responda 0.	Lo saludamo		0					0		#N/A
f9fd39fc5e4a76b34ad6dfebd9abb789	platform	2016-09-01	36	Lo saludamos del proyecto VIE-ETI. Es hora de hacer el reporte semanal. Cuantas personas en su hogar han tenido fiebre con tos o dolor de garganta en los ultimos 7 dias? Responda con el numero de personas. Si no han habido, responda 0.	Lo saludamo		0					0		#N/A
94e34aeadb909f2533417f838ed0f6ed	platform	2016-09-01	36	Lo saludamos del proyecto VIE-ETI. Es hora de hacer el reporte semanal. Cuantas personas en su hogar han tenido fiebre con tos o dolor de garganta en los ultimos 7 dias? Responda con el numero de personas. Si no han habido, responda 0.	Lo saludamo		0					0		#N/A
39218c52143dbc4ae351c5e9ff595fa5	platform	2016-09-01	36	Lo saludamos del proyecto VIE-ETI. Es hora de hacer el reporte semanal. Cuantas personas en su hogar han tenido fiebre con tos o dolor de garganta en los ultimos 7 dias? Responda con el numero de personas. Si no han habido, responda 0.	Lo saludamo		0					0		#N/A
b9f1a326ae43dc71244cd0d24857df5c	platform	2016-09-01	36	Lo saludamos del proyecto VIE-ETI. Es hora de hacer el reporte semanal. Cuantas personas en su hogar han tenido fiebre con tos o dolor de garganta en los ultimos 7 dias? Responda con el numero de personas. Si no han habido, responda 0.	Lo saludamo		0					0		#N/A
35ddd69afd7dfdfc82b41bda7ba98aa8	platform	2016-09-01	36	Lo saludamos del proyecto VIE-ETI. Es hora de hacer el reporte semanal. Cuantas personas en su hogar han tenido fiebre con tos o dolor de garganta en los ultimos 7 dias? Responda con el numero de personas. Si no han habido, responda 0.	Lo saludamo		0					0		#N/A
6624fccf6b7f28a92f2cd2c6f7ee9eae	platform	2016-09-01	36	Lo saludamos del proyecto VIE-ETI. Es hora de hacer el reporte semanal. Cuantas personas en su hogar han tenido fiebre con tos o dolor de garganta en los ultimos 7 dias? Responda con el numero de personas. Si no han habido, responda 0.	Lo saludamo		0					0		#N/A
449c8cd7ac87eea4020c4776dbb767ff	platform	2016-09-01	36	Lo saludamos del proyecto VIE-ETI. Es hora de hacer el reporte semanal. Cuantas personas en su hogar han tenido fiebre con tos o dolor de garganta en los ultimos 7 dias? Responda con el numero de personas. Si no han habido, responda 0.	Lo saludamo		0					0		#N/A
0aaf33e14dd42b48bc44eb916a0f3e88	platform	2016-09-01	36	Lo saludamos del proyecto VIE-ETI. Es hora de hacer el reporte semanal. Cuantas personas en su hogar han tenido fiebre con tos o dolor de garganta en los ultimos 7 dias? Responda con el numero de personas. Si no han habido, responda 0.	Lo saludamo		0					0		#N/A
819799a9c3422fb88eab6d3cf8e67844	platform	2016-09-01	36	Lo saludamos del proyecto VIE-ETI. Es hora de hacer el reporte semanal. Cuantas personas en su hogar han tenido fiebre con tos o dolor de garganta en los ultimos 7 dias? Responda con el numero de personas. Si no han habido, responda 0.	Lo saludamo		0					0		#N/A
e63046c32e895f09849af227a65c1b4f	platform	2016-09-01	36	Lo saludamos del proyecto VIE-ETI. Es hora de hacer el reporte semanal. Cuantas personas en su hogar han tenido fiebre con tos o dolor de garganta en los ultimos 7 dias? Responda con el numero de personas. Si no han habido, responda 0.	Lo saludamo		0					0		#N/A
b7b6fa259ef095fc863f9837349de57d	platform	2016-09-01	36	Lo saludamos del proyecto VIE-ETI. Es hora de hacer el reporte semanal. Cuantas personas en su hogar han tenido fiebre con tos o dolor de garganta en los ultimos 7 dias? Responda con el numero de personas. Si no han habido, responda 0.	Lo saludamo		0					0		#N/A
d25a897749f25fa8f9c0641703cc173e	platform	2016-09-01	36	Lo saludamos del proyecto VIE-ETI. Es hora de hacer el reporte semanal. Cuantas personas en su hogar han tenido fiebre con tos o dolor de garganta en los ultimos 7 dias? Responda con el numero de personas. Si no han habido, responda 0.	Lo saludamo		0					0		#N/A
d43fbc78431d10106d36b776e019c4de	platform	2016-09-01	36	Lo saludamos del proyecto VIE-ETI. Es hora de hacer el reporte semanal. Cuantas personas en su hogar han tenido fiebre con tos o dolor de garganta en los ultimos 7 dias? Responda con el numero de personas. Si no han habido, responda 0.	Lo saludamo		0					0		#N/A
ed864a613b6118198fe67cb0430aa6af	platform	2016-09-01	36	Lo saludamos del proyecto VIE-ETI. Es hora de hacer el reporte semanal. Cuantas personas en su hogar han tenido fiebre con tos o dolor de garganta en los ultimos 7 dias? Responda con el numero de personas. Si no han habido, responda 0.	Lo saludamo		0					0		#N/A
06016587a96f5727d0a5111918917fe8	platform	2016-09-01	36	Lo saludamos del proyecto VIE-ETI. Es hora de hacer el reporte semanal. Cuantas personas en su hogar han tenido fiebre con tos o dolor de garganta en los ultimos 7 dias? Responda con el numero de personas. Si no han habido, responda 0.	Lo saludamo		0					0		#N/A
b9581e3918708759c01d3e79211de402	platform	2016-09-01	36	Lo saludamos del proyecto VIE-ETI. Es hora de hacer el reporte semanal. Cuantas personas en su hogar han tenido fiebre con tos o dolor de garganta en los ultimos 7 dias? Responda con el numero de personas. Si no han habido, responda 0.	Lo saludamo		0					0		#N/A
f72b939abf0dd93c6ac72ddaedf7185f	platform	2016-09-01	36	Lo saludamos del proyecto VIE-ETI. Es hora de hacer el reporte semanal. Cuantas personas en su hogar han tenido fiebre con tos o dolor de garganta en los ultimos 7 dias? Responda con el numero de personas. Si no han habido, responda 0.	Lo saludamo		0					0		#N/A
platform	7e5230ee0bbbd6e95fe11aa8627c7bad	2016-09-01	36	1	1	1	1					1	0	24		4
7e5230ee0bbbd6e95fe11aa8627c7bad	platform	2016-09-01	36	Alguna de las personas que han tenido fiebre con tos o dolor de garganta en los ultimos 7 dias han buscado atencion medica, SIN CONTAR farmacias ni medicina tradicional? Si si, responda 111. No, responda 222.	Alguna de l		0					0		#N/A
platform	7e5230ee0bbbd6e95fe11aa8627c7bad	2016-09-01	36	0	0	0	1					0	0	24		4
7e5230ee0bbbd6e95fe11aa8627c7bad	platform	2016-09-01	36	Gracias por participar. Lo contactaremos la semana entrante. Cuide su salud :)	Gracias por		0					0		#N/A
platform	9a65f3c124fb0b965c369b5a6e4ea5c9	2016-09-01	36	El usuario 46050577 , te ha enviado un mensaje por cobrar. Responde cualquier texto si deseas aceptarlo. Vence a las 12 hrs de recibido.	El usuario		1					0		54		1
platform	8a4fce857f2f7d9df78ad6019cf07e11	2016-09-01	36	0	0	0	1					0	0	45		3
8a4fce857f2f7d9df78ad6019cf07e11	platform	2016-09-01	36	Gracias por participar. Lo contactaremos la semana entrante. Cuide su salud :)	Gracias por		0					0		#N/A
platform	f72b939abf0dd93c6ac72ddaedf7185f	2016-09-01	36	2 personas	2 personas	2	1					2	0	39		4
f72b939abf0dd93c6ac72ddaedf7185f	platform	2016-09-01	36	Alguna de las personas que han tenido fiebre con tos o dolor de garganta en los ultimos 7 dias han buscado atencion medica, SIN CONTAR farmacias ni medicina tradicional? Si si, responda 111. No, responda 222.	Alguna de l		0					0		#N/A
platform	f72b939abf0dd93c6ac72ddaedf7185f	2016-09-01	36	111	111	111	1					0		39		4
f72b939abf0dd93c6ac72ddaedf7185f	platform	2016-09-01	36	Alguna de las personas en su hogar que han tenido fiebre con tos o dolor de garganta en los ultimos 7 dias han comprado medicinas EN FARMACIAS? Si si, responda 333. No, responda 444.	Alguna de l		0					0		#N/A
platform	f72b939abf0dd93c6ac72ddaedf7185f	2016-09-01	36	444	444	444	1					0		39		4
f72b939abf0dd93c6ac72ddaedf7185f	platform	2016-09-01	36	Cuales son las edades de las personas en su hogar que han tenido fiebre con tos o dolor de garganta en los ultimos 7 dias? Envie la palabra EDAD seguida de las edades de las personas con sintomas.	Cuales son		0					0		#N/A
platform	f72b939abf0dd93c6ac72ddaedf7185f	2016-09-01	36	EDAD39EDAD9	EDAD39EDAD9	EDAD 39 9	1			2		0		39	1	4
platform	449c8cd7ac87eea4020c4776dbb767ff	2016-09-01	36	0	0	0	1					0	0	27		4
449c8cd7ac87eea4020c4776dbb767ff	platform	2016-09-01	36	Gracias por participar. Lo contactaremos la semana entrante. Cuide su salud :)	Gracias por		0					0		#N/A
platform	598cfb0593a696fe0b40792b0d646320	2016-09-01	36	0	0	0	1					0	0	50		2
598cfb0593a696fe0b40792b0d646320	platform	2016-09-01	36	Gracias por participar. Lo contactaremos la semana entrante. Cuide su salud :)	Gracias por		0					0		#N/A
platform	a462e91ec03c136d878d94c0123afa88	2016-09-01	36	0	0	0	1					0	0	63		1
a462e91ec03c136d878d94c0123afa88	platform	2016-09-01	36	Gracias por participar. Lo contactaremos la semana entrante. Cuide su salud :)	Gracias por		0					0		#N/A
platform	f497db9735a0eb9986aeb961dde02569	2016-09-01	36	0	0	0	1					0	0	20		2
f497db9735a0eb9986aeb961dde02569	platform	2016-09-01	36	Gracias por participar. Lo contactaremos la semana entrante. Cuide su salud :)	Gracias por		0					0		#N/A
platform	06016587a96f5727d0a5111918917fe8	2016-09-01	36	0	0	0	1					0	0	54		4
06016587a96f5727d0a5111918917fe8	platform	2016-09-01	36	Gracias por participar. Lo contactaremos la semana entrante. Cuide su salud :)	Gracias por		0					0		#N/A
platform	e63046c32e895f09849af227a65c1b4f	2016-09-01	36	0	0	0	1					0	0	44		2
e63046c32e895f09849af227a65c1b4f	platform	2016-09-01	36	Gracias por participar. Lo contactaremos la semana entrante. Cuide su salud :)	Gracias por		0					0		#N/A
platform	09d2af2d17291ae6c48466c7bd2fa020	2016-09-01	36	0	0	0	0					0	0	#N/A
09d2af2d17291ae6c48466c7bd2fa020	platform	2016-09-01	36	Gracias por participar. Lo contactaremos la semana entrante. Cuide su salud :)	Gracias por		0					0		#N/A
platform	9a65f3c124fb0b965c369b5a6e4ea5c9	2016-09-01	36	Tienes 1 mensaje(s) por cobrar de 50246050577 pendiente(s) de aceptar. Responde cualquier texto si deseas aceptarlo(s).	Tienes 1 me		1					0		54		1
platform	45b86460f04f4a3b090f7918c19008c1	2016-09-01	36	0	0	0	1					0	0	50		3
45b86460f04f4a3b090f7918c19008c1	platform	2016-09-01	36	Gracias por participar. Lo contactaremos la semana entrante. Cuide su salud :)	Gracias por		0					0		#N/A
9a65f3c124fb0b965c369b5a6e4ea5c9	platform	2016-09-01	36	Aceptar	Aceptar		0					0		#N/A
platform	9a65f3c124fb0b965c369b5a6e4ea5c9	2016-09-01	36	2	2	2	1					2	0	54		1
9a65f3c124fb0b965c369b5a6e4ea5c9	platform	2016-09-01	36	Alguna de las personas que han tenido fiebre con tos o dolor de garganta en los ultimos 7 dias han buscado atencion medica, SIN CONTAR farmacias ni medicina tradicional? Si si, responda 111. No, responda 222.	Alguna de l		0					0		#N/A
platform	9a65f3c124fb0b965c369b5a6e4ea5c9	2016-09-01	36	Mensaje regalado a 46050577.	Mensaje reg		1					0		54		1
platform	9a65f3c124fb0b965c369b5a6e4ea5c9	2016-09-01	36	Mensaje regalado a 46050577.	Mensaje reg		1					0		54		1
9a65f3c124fb0b965c369b5a6e4ea5c9	platform	2016-09-01	36	Aceptar	Aceptar		0					0		#N/A
platform	9a65f3c124fb0b965c369b5a6e4ea5c9	2016-09-01	36	El mensaje por cobrar que tenias pendiente de aceptar, ha expirado. Si lo deseas, puedes regalar un mensaje enviando al 303 seguido de su numero.	El mensaje		1					0		54		1
platform	9a65f3c124fb0b965c369b5a6e4ea5c9	2016-09-01	36	Si 1	Si	1	1					1	0	54		1
platform	767b265207e5a4268242d5c6b6d4fcff	2016-09-01	36	0 52031555	0 52031555	0	0					0	0	#N/A
767b265207e5a4268242d5c6b6d4fcff	platform	2016-09-01	36	Gracias por participar. Lo contactaremos la semana entrante. Cuide su salud :)	Gracias por		0					0		#N/A
platform	09d2af2d17291ae6c48466c7bd2fa020	2016-09-02	36	0	0	0	0					0	1	#N/A
09d2af2d17291ae6c48466c7bd2fa020	platform	2016-09-02	36	Gracias por participar. Lo contactaremos la semana entrante. Cuide su salud :)	Gracias por		0					0		#N/A
platform	09d2af2d17291ae6c48466c7bd2fa020	2016-09-02	36	0	0	0	0					0	1	#N/A
09d2af2d17291ae6c48466c7bd2fa020	platform	2016-09-02	36	Gracias por participar. Lo contactaremos la semana entrante. Cuide su salud :)	Gracias por		0					0		#N/A
platform	f5dff6d0769722d2c039ee31c08974bb	2016-09-02	36	0	0	0	1					0	1	54		1
f5dff6d0769722d2c039ee31c08974bb	platform	2016-09-02	36	Gracias por participar. Lo contactaremos la semana entrante. Cuide su salud :)	Gracias por		0					0		#N/A
platform	41aef2d526357e7ba31b1c8eedc1d7e0	2016-09-02	36	Nunca ha sido tan facil pagar tu Tigo, hazlo de forma rapida y segura con tu tarjeta de credito o debito aqui: http://tgo.gt/pagofactura	Nunca ha si		0					0		#N/A
platform	09d2af2d17291ae6c48466c7bd2fa020	2016-09-02	36	0	0	0	0					0	1	#N/A
09d2af2d17291ae6c48466c7bd2fa020	platform	2016-09-02	36	Gracias por participar. Lo contactaremos la semana entrante. Cuide su salud :)	Gracias por		0					0		#N/A
platform	09d2af2d17291ae6c48466c7bd2fa020	2016-09-03	36	0	0	0	0					0	2	#N/A
09d2af2d17291ae6c48466c7bd2fa020	platform	2016-09-03	36	Gracias por participar. Lo contactaremos la semana entrante. Cuide su salud :)	Gracias por		0					0		#N/A
platform	09d2af2d17291ae6c48466c7bd2fa020	2016-09-03	36	0	0	0	0					0	2	#N/A
09d2af2d17291ae6c48466c7bd2fa020	platform	2016-09-03	36	Gracias por participar. Lo contactaremos la semana entrante. Cuide su salud :)	Gracias por		0					0		#N/A
platform	dab9b44db61a0b8b56d05c06354ec552	2016-09-04	37	0	0	0	1					0	3	22		3
dab9b44db61a0b8b56d05c06354ec552	platform	2016-09-04	37	Gracias por participar. Lo contactaremos la semana entrante. Cuide su salud :)	Gracias por		0					0		#N/A
platform	8732c8c00536d3ffea3b84415d5e150d	2016-09-04	37	no	no	0	1					0	3	0		6
8732c8c00536d3ffea3b84415d5e150d	platform	2016-09-04	37	Gracias por participar. Lo contactaremos la semana entrante. Cuide su salud :)	Gracias por		0					0		#N/A
platform	5193eb39fb7858b3285868c856060113	2016-09-04	37	0	0	0	1					0	3	29		1
5193eb39fb7858b3285868c856060113	platform	2016-09-04	37	Gracias por participar. Lo contactaremos la semana entrante. Cuide su salud :)	Gracias por		0					0		#N/A
platform	94470b99ed8e9d48c07b73bbaab8cd0a	2016-09-04	37	O	O	0	1					0	3	32		1
platform	81dc9bdb52d04dc20036dbd8313ed055	2016-09-04	37				0					0		#N/A
platform	d79c8788088c2193f0244d8f1f36d2db	2016-09-04	37	Usted tiene 1 mensaje nuevo de voz. Depositado el 04/09 a las 10:22 del numero 47698707. Puede consultarlo marcando *77.	Usted tiene		0					0		#N/A
platform	09d2af2d17291ae6c48466c7bd2fa020	2016-09-04	37	0	0	0	0					0	3	#N/A
09d2af2d17291ae6c48466c7bd2fa020	platform	2016-09-04	37	Gracias por participar. Lo contactaremos la semana entrante. Cuide su salud :)	Gracias por		0					0		#N/A
platform	ed74f7d182e95b63e755071e811db225	2016-09-04	37	0	0	0	1					0	3	34		4
ed74f7d182e95b63e755071e811db225	platform	2016-09-04	37	Gracias por participar. Lo contactaremos la semana entrante. Cuide su salud :)	Gracias por		0					0		#N/A
platform	c7877123a9b9cfaa979df20d53a6e382	2016-09-04	37	0	0	0	1					0	3	39		4
c7877123a9b9cfaa979df20d53a6e382	platform	2016-09-04	37	Gracias por participar. Lo contactaremos la semana entrante. Cuide su salud :)	Gracias por		0					0		#N/A
platform	8cb6073ec1a588f7a9b26308600d54bf	2016-09-04	37	1	1	1	1					1	3	23		3
8cb6073ec1a588f7a9b26308600d54bf	platform	2016-09-04	37	Alguna de las personas que han tenido fiebre con tos o dolor de garganta en los ultimos 7 dias han buscado atencion medica, SIN CONTAR farmacias ni medicina tradicional? Si si, responda 111. No, responda 222.	Alguna de l		0					0		#N/A
platform	8cb6073ec1a588f7a9b26308600d54bf	2016-09-04	37	222	222	222	1					0		23		3
8cb6073ec1a588f7a9b26308600d54bf	platform	2016-09-04	37	Alguna de las personas en su hogar que han tenido fiebre con tos o dolor de garganta en los ultimos 7 dias han comprado medicinas EN FARMACIAS? Si si, responda 333. No, responda 444.	Alguna de l		0					0		#N/A
platform	8cb6073ec1a588f7a9b26308600d54bf	2016-09-04	37	444	444	444	1					0		23		3
8cb6073ec1a588f7a9b26308600d54bf	platform	2016-09-04	37	Cuales son las edades de las personas en su hogar que han tenido fiebre con tos o dolor de garganta en los ultimos 7 dias? Envie la palabra EDAD seguida de las edades de las personas con sintomas.	Cuales son		0					0		#N/A
platform	8cb6073ec1a588f7a9b26308600d54bf	2016-09-04	37	Ninguno	Ninguno	0	1					0	3	23		3
8cb6073ec1a588f7a9b26308600d54bf	platform	2016-09-04	37	Gracias por participar. Lo contactaremos la semana entrante. Cuide su salud :)	Gracias por		0					0		#N/A
platform	827ccb0eea8a706c4c34a16891f84e7b	2016-09-04	37	Hemos emitido tu factura del servicio 52031555 por Q 210.31 puedes cancelarla en Tigo Money o con tu tarjeta de credito o debito en http://tgo.gt/ontpf	Hemos emiti		0					0		#N/A
platform	0f2aad1e668a302702ab2b494edef865	2016-09-04	37	0	0	0	0					0	3	#N/A
0f2aad1e668a302702ab2b494edef865	platform	2016-09-04	37	Gracias por participar. Lo contactaremos la semana entrante. Cuide su salud :)	Gracias por		0					0		#N/A
platform	040a99f23e8960763e680041c601acab	2016-09-04	37	TIGO: Tu factura Tigo ha sido emitida Visualizala haciendo clic aqui https://www.documentoenlinea.com/m/vi.aspx?img=5adc6b8e182dea4	TIGO: Tu fa		0					0		#N/A
platform	09d2af2d17291ae6c48466c7bd2fa020	2016-09-05	37	0	0	0	0					0	4	#N/A
09d2af2d17291ae6c48466c7bd2fa020	platform	2016-09-05	37	Gracias por participar. Lo contactaremos la semana entrante. Cuide su salud :)	Gracias por		0					0		#N/A
platform	ad89d288ccfbbcf5587d82b6a8afa74c	2016-09-05	37	O	O	0	0					0	4	#N/A
platform	ad89d288ccfbbcf5587d82b6a8afa74c	2016-09-05	37	0	0	0	0					0	4	#N/A
ad89d288ccfbbcf5587d82b6a8afa74c	platform	2016-09-05	37	Gracias por participar. Lo contactaremos la semana entrante. Cuide su salud :)	Gracias por		0					0		#N/A
platform	bcfec04299040976b81ba83745e98c3c	2016-09-05	37	0	0	0	1					0	4	52		1
bcfec04299040976b81ba83745e98c3c	platform	2016-09-05	37	Gracias por participar. Lo contactaremos la semana entrante. Cuide su salud :)	Gracias por		0					0		#N/A
platform	09d2af2d17291ae6c48466c7bd2fa020	2016-09-06	37	0	0	0	0					0	5	#N/A
09d2af2d17291ae6c48466c7bd2fa020	platform	2016-09-06	37	Gracias por participar. Lo contactaremos la semana entrante. Cuide su salud :)	Gracias por		0					0		#N/A
platform	09d2af2d17291ae6c48466c7bd2fa020	2016-09-06	37	0	0	0	0					0	5	#N/A
09d2af2d17291ae6c48466c7bd2fa020	platform	2016-09-06	37	Gracias por participar. Lo contactaremos la semana entrante. Cuide su salud :)	Gracias por		0					0		#N/A
platform	74a65b65e411a92afd0cb0044bdba0e3	2016-09-06	37	Neo Anthony Lorenz ha actualizado su estado: "Lo extra}amos tia" Ve el resto en https://fb.com/l/2aGXIKcVDa80qPv Responde con tu comentario o "gusta".	Neo Anthony		0					0		#N/A
platform	3057faf78d80a41767341192dfc19a6f	2016-09-06	37	0	0	0	0					0	5	#N/A
3057faf78d80a41767341192dfc19a6f	platform	2016-09-06	37	Gracias por participar. Lo contactaremos la semana entrante. Cuide su salud :)	Gracias por		0					0		#N/A
platform	09d2af2d17291ae6c48466c7bd2fa020	2016-09-07	37	0	0	0	0					0	6	#N/A
09d2af2d17291ae6c48466c7bd2fa020	platform	2016-09-07	37	Gracias por participar. Lo contactaremos la semana entrante. Cuide su salud :)	Gracias por		0					0		#N/A
platform	09d2af2d17291ae6c48466c7bd2fa020	2016-09-07	37	0	0	0	0					0	6	#N/A
09d2af2d17291ae6c48466c7bd2fa020	platform	2016-09-07	37	Gracias por participar. Lo contactaremos la semana entrante. Cuide su salud :)	Gracias por		0					0		#N/A
platform	09d2af2d17291ae6c48466c7bd2fa020	2016-09-07	37	0	0	0	0					0	6	#N/A
09d2af2d17291ae6c48466c7bd2fa020	platform	2016-09-07	37	Gracias por participar. Lo contactaremos la semana entrante. Cuide su salud :)	Gracias por		0					0		#N/A
platform	09d2af2d17291ae6c48466c7bd2fa020	2016-09-08	37	0	0	0	0					0	7	#N/A
09d2af2d17291ae6c48466c7bd2fa020	platform	2016-09-08	37	Gracias por participar. Lo contactaremos la semana entrante. Cuide su salud :)	Gracias por		0					0		#N/A
platform	09d2af2d17291ae6c48466c7bd2fa020	2016-09-09	37	0	0	0	0					0	7	#N/A
09d2af2d17291ae6c48466c7bd2fa020	platform	2016-09-09	37	Gracias por participar. Lo contactaremos la semana entrante. Cuide su salud :)	Gracias por		0					0		#N/A
platform	09d2af2d17291ae6c48466c7bd2fa020	2016-09-09	37	0	0	0	0					0	8	#N/A
09d2af2d17291ae6c48466c7bd2fa020	platform	2016-09-09	37	Gracias por participar. Lo contactaremos la semana entrante. Cuide su salud :)	Gracias por		0					0		#N/A
platform	09d2af2d17291ae6c48466c7bd2fa020	2016-09-09	37	0	0	0	0					0	8	#N/A
09d2af2d17291ae6c48466c7bd2fa020	platform	2016-09-09	37	Gracias por participar. Lo contactaremos la semana entrante. Cuide su salud :)	Gracias por		0					0		#N/A
platform	09d2af2d17291ae6c48466c7bd2fa020	2016-09-10	37	0	0	0	0					0	9	#N/A
09d2af2d17291ae6c48466c7bd2fa020	platform	2016-09-10	37	Gracias por participar. Lo contactaremos la semana entrante. Cuide su salud :)	Gracias por		0					0		#N/A
platform	f5dff6d0769722d2c039ee31c08974bb	2016-09-10	37	0	0	0	1					0	9	54		1
f5dff6d0769722d2c039ee31c08974bb	platform	2016-09-10	37	Gracias por participar. Lo contactaremos la semana entrante. Cuide su salud :)	Gracias por		0					0		#N/A
platform	09d2af2d17291ae6c48466c7bd2fa020	2016-09-10	37	0	0	0	0					0	9	#N/A
09d2af2d17291ae6c48466c7bd2fa020	platform	2016-09-10	37	Gracias por participar. Lo contactaremos la semana entrante. Cuide su salud :)	Gracias por		0					0		#N/A
platform	09d2af2d17291ae6c48466c7bd2fa020	2016-09-11	38	0	0	0	0					0	10	#N/A
09d2af2d17291ae6c48466c7bd2fa020	platform	2016-09-11	38	Gracias por participar. Lo contactaremos la semana entrante. Cuide su salud :)	Gracias por		0					0		#N/A
platform	09d2af2d17291ae6c48466c7bd2fa020	2016-09-11	38	0	0	0	0					0	10	#N/A
09d2af2d17291ae6c48466c7bd2fa020	platform	2016-09-11	38	Gracias por participar. Lo contactaremos la semana entrante. Cuide su salud :)	Gracias por		0					0		#N/A
platform	09d2af2d17291ae6c48466c7bd2fa020	2016-09-12	38	0	0	0	0					0	10	#N/A
09d2af2d17291ae6c48466c7bd2fa020	platform	2016-09-12	38	Gracias por participar. Lo contactaremos la semana entrante. Cuide su salud :)	Gracias por		0					0		#N/A
b7e0b4758269ec01e79fc5cb55dcf2f0	platform	2016-09-12	38	Lo saludamos del proyecto VIE-ETI. Es hora de hacer el reporte semanal. Cuantas personas en su hogar han tenido fiebre con tos o dolor de garganta en los ultimos 7 dias? Responda con el numero de personas. Si no han habido, responda 0.	Lo saludamo		0					0		#N/A
f72b939abf0dd93c6ac72ddaedf7185f	platform	2016-09-12	38	Lo saludamos del proyecto VIE-ETI. Es hora de hacer el reporte semanal. Cuantas personas en su hogar han tenido fiebre con tos o dolor de garganta en los ultimos 7 dias? Responda con el numero de personas. Si no han habido, responda 0.	Lo saludamo		0					0		#N/A
b36add129043ebc65a69206149b6ea88	platform	2016-09-12	38	Lo saludamos del proyecto VIE-ETI. Es hora de hacer el reporte semanal. Cuantas personas en su hogar han tenido fiebre con tos o dolor de garganta en los ultimos 7 dias? Responda con el numero de personas. Si no han habido, responda 0.	Lo saludamo		0					0		#N/A
60389834fa6be31c614721fe6b9c1638	platform	2016-09-12	38	Lo saludamos del proyecto VIE-ETI. Es hora de hacer el reporte semanal. Cuantas personas en su hogar han tenido fiebre con tos o dolor de garganta en los ultimos 7 dias? Responda con el numero de personas. Si no han habido, responda 0.	Lo saludamo		0					0		#N/A
06016587a96f5727d0a5111918917fe8	platform	2016-09-12	38	Lo saludamos del proyecto VIE-ETI. Es hora de hacer el reporte semanal. Cuantas personas en su hogar han tenido fiebre con tos o dolor de garganta en los ultimos 7 dias? Responda con el numero de personas. Si no han habido, responda 0.	Lo saludamo		0					0		#N/A
2082e6cdcd3c3fc975796402fb94bc3b	platform	2016-09-12	38	Lo saludamos del proyecto VIE-ETI. Es hora de hacer el reporte semanal. Cuantas personas en su hogar han tenido fiebre con tos o dolor de garganta en los ultimos 7 dias? Responda con el numero de personas. Si no han habido, responda 0.	Lo saludamo		0					0		#N/A
5ff6411b9ec0ae90025200b5fb510cdf	platform	2016-09-12	38	Lo saludamos del proyecto VIE-ETI. Es hora de hacer el reporte semanal. Cuantas personas en su hogar han tenido fiebre con tos o dolor de garganta en los ultimos 7 dias? Responda con el numero de personas. Si no han habido, responda 0.	Lo saludamo		0					0		#N/A
796f368b717702befc876c3712e5f336	platform	2016-09-12	38	Lo saludamos del proyecto VIE-ETI. Es hora de hacer el reporte semanal. Cuantas personas en su hogar han tenido fiebre con tos o dolor de garganta en los ultimos 7 dias? Responda con el numero de personas. Si no han habido, responda 0.	Lo saludamo		0					0		#N/A
c0eb46474866000ced70f9d2f61407dc	platform	2016-09-12	38	Lo saludamos del proyecto VIE-ETI. Es hora de hacer el reporte semanal. Cuantas personas en su hogar han tenido fiebre con tos o dolor de garganta en los ultimos 7 dias? Responda con el numero de personas. Si no han habido, responda 0.	Lo saludamo		0					0		#N/A
ed864a613b6118198fe67cb0430aa6af	platform	2016-09-12	38	Lo saludamos del proyecto VIE-ETI. Es hora de hacer el reporte semanal. Cuantas personas en su hogar han tenido fiebre con tos o dolor de garganta en los ultimos 7 dias? Responda con el numero de personas. Si no han habido, responda 0.	Lo saludamo		0					0		#N/A
fc0dea3c73878d3c4ab2cda80eca93ad	platform	2016-09-12	38	Lo saludamos del proyecto VIE-ETI. Es hora de hacer el reporte semanal. Cuantas personas en su hogar han tenido fiebre con tos o dolor de garganta en los ultimos 7 dias? Responda con el numero de personas. Si no han habido, responda 0.	Lo saludamo		0					0		#N/A
635f5aa40850a26bf2e0428333d62ae2	platform	2016-09-12	38	Lo saludamos del proyecto VIE-ETI. Es hora de hacer el reporte semanal. Cuantas personas en su hogar han tenido fiebre con tos o dolor de garganta en los ultimos 7 dias? Responda con el numero de personas. Si no han habido, responda 0.	Lo saludamo		0					0		#N/A
7e0ec2445424805e9fd767a9f1d2631a	platform	2016-09-12	38	Lo saludamos del proyecto VIE-ETI. Es hora de hacer el reporte semanal. Cuantas personas en su hogar han tenido fiebre con tos o dolor de garganta en los ultimos 7 dias? Responda con el numero de personas. Si no han habido, responda 0.	Lo saludamo		0					0		#N/A
d43fbc78431d10106d36b776e019c4de	platform	2016-09-12	38	Lo saludamos del proyecto VIE-ETI. Es hora de hacer el reporte semanal. Cuantas personas en su hogar han tenido fiebre con tos o dolor de garganta en los ultimos 7 dias? Responda con el numero de personas. Si no han habido, responda 0.	Lo saludamo		0					0		#N/A
bcce46751efad32acd4a4d88711e6abe	platform	2016-09-12	38	Lo saludamos del proyecto VIE-ETI. Es hora de hacer el reporte semanal. Cuantas personas en su hogar han tenido fiebre con tos o dolor de garganta en los ultimos 7 dias? Responda con el numero de personas. Si no han habido, responda 0.	Lo saludamo		0					0		#N/A
c2b685db525c9384b85ef579eb057f21	platform	2016-09-12	38	Lo saludamos del proyecto VIE-ETI. Es hora de hacer el reporte semanal. Cuantas personas en su hogar han tenido fiebre con tos o dolor de garganta en los ultimos 7 dias? Responda con el numero de personas. Si no han habido, responda 0.	Lo saludamo		0					0		#N/A
e93d9acdf21c7cea5c159e3b5683d50f	platform	2016-09-12	38	Lo saludamos del proyecto VIE-ETI. Es hora de hacer el reporte semanal. Cuantas personas en su hogar han tenido fiebre con tos o dolor de garganta en los ultimos 7 dias? Responda con el numero de personas. Si no han habido, responda 0.	Lo saludamo		0					0		#N/A
d25a897749f25fa8f9c0641703cc173e	platform	2016-09-12	38	Lo saludamos del proyecto VIE-ETI. Es hora de hacer el reporte semanal. Cuantas personas en su hogar han tenido fiebre con tos o dolor de garganta en los ultimos 7 dias? Responda con el numero de personas. Si no han habido, responda 0.	Lo saludamo		0					0		#N/A
696a3f11e5cff7af75580fd99c7eae11	platform	2016-09-12	38	Lo saludamos del proyecto VIE-ETI. Es hora de hacer el reporte semanal. Cuantas personas en su hogar han tenido fiebre con tos o dolor de garganta en los ultimos 7 dias? Responda con el numero de personas. Si no han habido, responda 0.	Lo saludamo		0					0		#N/A
a9e34b7e364bd7b0be6bbb1f038e9e98	platform	2016-09-12	38	Lo saludamos del proyecto VIE-ETI. Es hora de hacer el reporte semanal. Cuantas personas en su hogar han tenido fiebre con tos o dolor de garganta en los ultimos 7 dias? Responda con el numero de personas. Si no han habido, responda 0.	Lo saludamo		0					0		#N/A
b7b6fa259ef095fc863f9837349de57d	platform	2016-09-12	38	Lo saludamos del proyecto VIE-ETI. Es hora de hacer el reporte semanal. Cuantas personas en su hogar han tenido fiebre con tos o dolor de garganta en los ultimos 7 dias? Responda con el numero de personas. Si no han habido, responda 0.	Lo saludamo		0					0		#N/A
cd96c737ac6731c4128339a65c9ff0b5	platform	2016-09-12	38	Lo saludamos del proyecto VIE-ETI. Es hora de hacer el reporte semanal. Cuantas personas en su hogar han tenido fiebre con tos o dolor de garganta en los ultimos 7 dias? Responda con el numero de personas. Si no han habido, responda 0.	Lo saludamo		0					0		#N/A
ba21a468d8c10231791e62eacaf073e1	platform	2016-09-12	38	Lo saludamos del proyecto VIE-ETI. Es hora de hacer el reporte semanal. Cuantas personas en su hogar han tenido fiebre con tos o dolor de garganta en los ultimos 7 dias? Responda con el numero de personas. Si no han habido, responda 0.	Lo saludamo		0					0		#N/A
8b1f8e84e86df5d9345a8451f5edb2ce	platform	2016-09-12	38	Lo saludamos del proyecto VIE-ETI. Es hora de hacer el reporte semanal. Cuantas personas en su hogar han tenido fiebre con tos o dolor de garganta en los ultimos 7 dias? Responda con el numero de personas. Si no han habido, responda 0.	Lo saludamo		0					0		#N/A
1474ad45cfc4bab625000caeebd9c3f8	platform	2016-09-12	38	Lo saludamos del proyecto VIE-ETI. Es hora de hacer el reporte semanal. Cuantas personas en su hogar han tenido fiebre con tos o dolor de garganta en los ultimos 7 dias? Responda con el numero de personas. Si no han habido, responda 0.	Lo saludamo		0					0		#N/A
e63046c32e895f09849af227a65c1b4f	platform	2016-09-12	38	Lo saludamos del proyecto VIE-ETI. Es hora de hacer el reporte semanal. Cuantas personas en su hogar han tenido fiebre con tos o dolor de garganta en los ultimos 7 dias? Responda con el numero de personas. Si no han habido, responda 0.	Lo saludamo		0					0		#N/A
0d0a633e386ef1e7d6853740231f51cd	platform	2016-09-12	38	Lo saludamos del proyecto VIE-ETI. Es hora de hacer el reporte semanal. Cuantas personas en su hogar han tenido fiebre con tos o dolor de garganta en los ultimos 7 dias? Responda con el numero de personas. Si no han habido, responda 0.	Lo saludamo		0					0		#N/A
5641801d8180a0ebdef9cd0a07dab461	platform	2016-09-12	38	Lo saludamos del proyecto VIE-ETI. Es hora de hacer el reporte semanal. Cuantas personas en su hogar han tenido fiebre con tos o dolor de garganta en los ultimos 7 dias? Responda con el numero de personas. Si no han habido, responda 0.	Lo saludamo		0					0		#N/A
819799a9c3422fb88eab6d3cf8e67844	platform	2016-09-12	38	Lo saludamos del proyecto VIE-ETI. Es hora de hacer el reporte semanal. Cuantas personas en su hogar han tenido fiebre con tos o dolor de garganta en los ultimos 7 dias? Responda con el numero de personas. Si no han habido, responda 0.	Lo saludamo		0					0		#N/A
168e40742aab42fb0ee14cdfbb3b3b5f	platform	2016-09-12	38	Lo saludamos del proyecto VIE-ETI. Es hora de hacer el reporte semanal. Cuantas personas en su hogar han tenido fiebre con tos o dolor de garganta en los ultimos 7 dias? Responda con el numero de personas. Si no han habido, responda 0.	Lo saludamo		0					0		#N/A
da462eb26b0c0208b0457eba42c1d8c2	platform	2016-09-12	38	Lo saludamos del proyecto VIE-ETI. Es hora de hacer el reporte semanal. Cuantas personas en su hogar han tenido fiebre con tos o dolor de garganta en los ultimos 7 dias? Responda con el numero de personas. Si no han habido, responda 0.	Lo saludamo		0					0		#N/A
449c8cd7ac87eea4020c4776dbb767ff	platform	2016-09-12	38	Lo saludamos del proyecto VIE-ETI. Es hora de hacer el reporte semanal. Cuantas personas en su hogar han tenido fiebre con tos o dolor de garganta en los ultimos 7 dias? Responda con el numero de personas. Si no han habido, responda 0.	Lo saludamo		0					0		#N/A
7c9c12d93f91f1586417133f6ee8fbd7	platform	2016-09-12	38	Lo saludamos del proyecto VIE-ETI. Es hora de hacer el reporte semanal. Cuantas personas en su hogar han tenido fiebre con tos o dolor de garganta en los ultimos 7 dias? Responda con el numero de personas. Si no han habido, responda 0.	Lo saludamo		0					0		#N/A
e2bd85415d493541651d37bcae740c8b	platform	2016-09-12	38	Lo saludamos del proyecto VIE-ETI. Es hora de hacer el reporte semanal. Cuantas personas en su hogar han tenido fiebre con tos o dolor de garganta en los ultimos 7 dias? Responda con el numero de personas. Si no han habido, responda 0.	Lo saludamo		0					0		#N/A
0aaf33e14dd42b48bc44eb916a0f3e88	platform	2016-09-12	38	Lo saludamos del proyecto VIE-ETI. Es hora de hacer el reporte semanal. Cuantas personas en su hogar han tenido fiebre con tos o dolor de garganta en los ultimos 7 dias? Responda con el numero de personas. Si no han habido, responda 0.	Lo saludamo		0					0		#N/A
fb19d91714220850ec3e7b5983846b51	platform	2016-09-12	38	Lo saludamos del proyecto VIE-ETI. Es hora de hacer el reporte semanal. Cuantas personas en su hogar han tenido fiebre con tos o dolor de garganta en los ultimos 7 dias? Responda con el numero de personas. Si no han habido, responda 0.	Lo saludamo		0					0		#N/A
abf6c570c6c799d38968b63eb24db4db	platform	2016-09-12	38	Lo saludamos del proyecto VIE-ETI. Es hora de hacer el reporte semanal. Cuantas personas en su hogar han tenido fiebre con tos o dolor de garganta en los ultimos 7 dias? Responda con el numero de personas. Si no han habido, responda 0.	Lo saludamo		0					0		#N/A
6624fccf6b7f28a92f2cd2c6f7ee9eae	platform	2016-09-12	38	Lo saludamos del proyecto VIE-ETI. Es hora de hacer el reporte semanal. Cuantas personas en su hogar han tenido fiebre con tos o dolor de garganta en los ultimos 7 dias? Responda con el numero de personas. Si no han habido, responda 0.	Lo saludamo		0					0		#N/A
8522957bcd8258a16f4c7bca8d683a17	platform	2016-09-12	38	Lo saludamos del proyecto VIE-ETI. Es hora de hacer el reporte semanal. Cuantas personas en su hogar han tenido fiebre con tos o dolor de garganta en los ultimos 7 dias? Responda con el numero de personas. Si no han habido, responda 0.	Lo saludamo		0					0		#N/A
b9f1a326ae43dc71244cd0d24857df5c	platform	2016-09-12	38	Lo saludamos del proyecto VIE-ETI. Es hora de hacer el reporte semanal. Cuantas personas en su hogar han tenido fiebre con tos o dolor de garganta en los ultimos 7 dias? Responda con el numero de personas. Si no han habido, responda 0.	Lo saludamo		0					0		#N/A
857b9cdfee5f5bc02403b5bae34f6b2c	platform	2016-09-12	38	Lo saludamos del proyecto VIE-ETI. Es hora de hacer el reporte semanal. Cuantas personas en su hogar han tenido fiebre con tos o dolor de garganta en los ultimos 7 dias? Responda con el numero de personas. Si no han habido, responda 0.	Lo saludamo		0					0		#N/A
9eca50b0ae75b14caad43d9d899d1162	platform	2016-09-12	38	Lo saludamos del proyecto VIE-ETI. Es hora de hacer el reporte semanal. Cuantas personas en su hogar han tenido fiebre con tos o dolor de garganta en los ultimos 7 dias? Responda con el numero de personas. Si no han habido, responda 0.	Lo saludamo		0					0		#N/A
35ddd69afd7dfdfc82b41bda7ba98aa8	platform	2016-09-12	38	Lo saludamos del proyecto VIE-ETI. Es hora de hacer el reporte semanal. Cuantas personas en su hogar han tenido fiebre con tos o dolor de garganta en los ultimos 7 dias? Responda con el numero de personas. Si no han habido, responda 0.	Lo saludamo		0					0		#N/A
9f5e7826bb1c4e8ceb240276826aeca3	platform	2016-09-12	38	Lo saludamos del proyecto VIE-ETI. Es hora de hacer el reporte semanal. Cuantas personas en su hogar han tenido fiebre con tos o dolor de garganta en los ultimos 7 dias? Responda con el numero de personas. Si no han habido, responda 0.	Lo saludamo		0					0		#N/A
4512802be20d1e9fc13b989d371f19d4	platform	2016-09-12	38	Lo saludamos del proyecto VIE-ETI. Es hora de hacer el reporte semanal. Cuantas personas en su hogar han tenido fiebre con tos o dolor de garganta en los ultimos 7 dias? Responda con el numero de personas. Si no han habido, responda 0.	Lo saludamo		0					0		#N/A
39218c52143dbc4ae351c5e9ff595fa5	platform	2016-09-12	38	Lo saludamos del proyecto VIE-ETI. Es hora de hacer el reporte semanal. Cuantas personas en su hogar han tenido fiebre con tos o dolor de garganta en los ultimos 7 dias? Responda con el numero de personas. Si no han habido, responda 0.	Lo saludamo		0					0		#N/A
65f1868c8de83425291281cc012c7744	platform	2016-09-12	38	Lo saludamos del proyecto VIE-ETI. Es hora de hacer el reporte semanal. Cuantas personas en su hogar han tenido fiebre con tos o dolor de garganta en los ultimos 7 dias? Responda con el numero de personas. Si no han habido, responda 0.	Lo saludamo		0					0		#N/A
f5dff6d0769722d2c039ee31c08974bb	platform	2016-09-12	38	Lo saludamos del proyecto VIE-ETI. Es hora de hacer el reporte semanal. Cuantas personas en su hogar han tenido fiebre con tos o dolor de garganta en los ultimos 7 dias? Responda con el numero de personas. Si no han habido, responda 0.	Lo saludamo		0					0		#N/A
94e34aeadb909f2533417f838ed0f6ed	platform	2016-09-12	38	Lo saludamos del proyecto VIE-ETI. Es hora de hacer el reporte semanal. Cuantas personas en su hogar han tenido fiebre con tos o dolor de garganta en los ultimos 7 dias? Responda con el numero de personas. Si no han habido, responda 0.	Lo saludamo		0					0		#N/A
7e5230ee0bbbd6e95fe11aa8627c7bad	platform	2016-09-12	38	Lo saludamos del proyecto VIE-ETI. Es hora de hacer el reporte semanal. Cuantas personas en su hogar han tenido fiebre con tos o dolor de garganta en los ultimos 7 dias? Responda con el numero de personas. Si no han habido, responda 0.	Lo saludamo		0					0		#N/A
94470b99ed8e9d48c07b73bbaab8cd0a	platform	2016-09-12	38	Lo saludamos del proyecto VIE-ETI. Es hora de hacer el reporte semanal. Cuantas personas en su hogar han tenido fiebre con tos o dolor de garganta en los ultimos 7 dias? Responda con el numero de personas. Si no han habido, responda 0.	Lo saludamo		0					0		#N/A
166e9f6bd0bd817c73daf6b4f2562673	platform	2016-09-12	38	Lo saludamos del proyecto VIE-ETI. Es hora de hacer el reporte semanal. Cuantas personas en su hogar han tenido fiebre con tos o dolor de garganta en los ultimos 7 dias? Responda con el numero de personas. Si no han habido, responda 0.	Lo saludamo		0					0		#N/A
f9fd39fc5e4a76b34ad6dfebd9abb789	platform	2016-09-12	38	Lo saludamos del proyecto VIE-ETI. Es hora de hacer el reporte semanal. Cuantas personas en su hogar han tenido fiebre con tos o dolor de garganta en los ultimos 7 dias? Responda con el numero de personas. Si no han habido, responda 0.	Lo saludamo		0					0		#N/A
bcfec04299040976b81ba83745e98c3c	platform	2016-09-12	38	Lo saludamos del proyecto VIE-ETI. Es hora de hacer el reporte semanal. Cuantas personas en su hogar han tenido fiebre con tos o dolor de garganta en los ultimos 7 dias? Responda con el numero de personas. Si no han habido, responda 0.	Lo saludamo		0					0		#N/A
ed74f7d182e95b63e755071e811db225	platform	2016-09-12	38	Lo saludamos del proyecto VIE-ETI. Es hora de hacer el reporte semanal. Cuantas personas en su hogar han tenido fiebre con tos o dolor de garganta en los ultimos 7 dias? Responda con el numero de personas. Si no han habido, responda 0.	Lo saludamo		0					0		#N/A
dab9b44db61a0b8b56d05c06354ec552	platform	2016-09-12	38	Lo saludamos del proyecto VIE-ETI. Es hora de hacer el reporte semanal. Cuantas personas en su hogar han tenido fiebre con tos o dolor de garganta en los ultimos 7 dias? Responda con el numero de personas. Si no han habido, responda 0.	Lo saludamo		0					0		#N/A
16d08e0765297723ea4b0152b5123064	platform	2016-09-12	38	Lo saludamos del proyecto VIE-ETI. Es hora de hacer el reporte semanal. Cuantas personas en su hogar han tenido fiebre con tos o dolor de garganta en los ultimos 7 dias? Responda con el numero de personas. Si no han habido, responda 0.	Lo saludamo		0					0		#N/A
b93f235d477550994754bfc32daf2013	platform	2016-09-12	38	Lo saludamos del proyecto VIE-ETI. Es hora de hacer el reporte semanal. Cuantas personas en su hogar han tenido fiebre con tos o dolor de garganta en los ultimos 7 dias? Responda con el numero de personas. Si no han habido, responda 0.	Lo saludamo		0					0		#N/A
9502a418ff38f605ab32765f7c410d22	platform	2016-09-12	38	Lo saludamos del proyecto VIE-ETI. Es hora de hacer el reporte semanal. Cuantas personas en su hogar han tenido fiebre con tos o dolor de garganta en los ultimos 7 dias? Responda con el numero de personas. Si no han habido, responda 0.	Lo saludamo		0					0		#N/A
c7877123a9b9cfaa979df20d53a6e382	platform	2016-09-12	38	Lo saludamos del proyecto VIE-ETI. Es hora de hacer el reporte semanal. Cuantas personas en su hogar han tenido fiebre con tos o dolor de garganta en los ultimos 7 dias? Responda con el numero de personas. Si no han habido, responda 0.	Lo saludamo		0					0		#N/A
f497db9735a0eb9986aeb961dde02569	platform	2016-09-12	38	Lo saludamos del proyecto VIE-ETI. Es hora de hacer el reporte semanal. Cuantas personas en su hogar han tenido fiebre con tos o dolor de garganta en los ultimos 7 dias? Responda con el numero de personas. Si no han habido, responda 0.	Lo saludamo		0					0		#N/A
8a4fce857f2f7d9df78ad6019cf07e11	platform	2016-09-12	38	Lo saludamos del proyecto VIE-ETI. Es hora de hacer el reporte semanal. Cuantas personas en su hogar han tenido fiebre con tos o dolor de garganta en los ultimos 7 dias? Responda con el numero de personas. Si no han habido, responda 0.	Lo saludamo		0					0		#N/A
5193eb39fb7858b3285868c856060113	platform	2016-09-12	38	Lo saludamos del proyecto VIE-ETI. Es hora de hacer el reporte semanal. Cuantas personas en su hogar han tenido fiebre con tos o dolor de garganta en los ultimos 7 dias? Responda con el numero de personas. Si no han habido, responda 0.	Lo saludamo		0					0		#N/A
0dfa1ebc733fdf52aa0b49528dc0575f	platform	2016-09-12	38	Lo saludamos del proyecto VIE-ETI. Es hora de hacer el reporte semanal. Cuantas personas en su hogar han tenido fiebre con tos o dolor de garganta en los ultimos 7 dias? Responda con el numero de personas. Si no han habido, responda 0.	Lo saludamo		0					0		#N/A
6402058c51302709fa45fec9e373bfdc	platform	2016-09-12	38	Lo saludamos del proyecto VIE-ETI. Es hora de hacer el reporte semanal. Cuantas personas en su hogar han tenido fiebre con tos o dolor de garganta en los ultimos 7 dias? Responda con el numero de personas. Si no han habido, responda 0.	Lo saludamo		0					0		#N/A
a462e91ec03c136d878d94c0123afa88	platform	2016-09-12	38	Lo saludamos del proyecto VIE-ETI. Es hora de hacer el reporte semanal. Cuantas personas en su hogar han tenido fiebre con tos o dolor de garganta en los ultimos 7 dias? Responda con el numero de personas. Si no han habido, responda 0.	Lo saludamo		0					0		#N/A
ee6aa01c7a534b6d1e50fb6d9c5cdd58	platform	2016-09-12	38	Lo saludamos del proyecto VIE-ETI. Es hora de hacer el reporte semanal. Cuantas personas en su hogar han tenido fiebre con tos o dolor de garganta en los ultimos 7 dias? Responda con el numero de personas. Si no han habido, responda 0.	Lo saludamo		0					0		#N/A
45b86460f04f4a3b090f7918c19008c1	platform	2016-09-12	38	Lo saludamos del proyecto VIE-ETI. Es hora de hacer el reporte semanal. Cuantas personas en su hogar han tenido fiebre con tos o dolor de garganta en los ultimos 7 dias? Responda con el numero de personas. Si no han habido, responda 0.	Lo saludamo		0					0		#N/A
71bb15fb0ef702a653e7f8efa7dd4fb8	platform	2016-09-12	38	Lo saludamos del proyecto VIE-ETI. Es hora de hacer el reporte semanal. Cuantas personas en su hogar han tenido fiebre con tos o dolor de garganta en los ultimos 7 dias? Responda con el numero de personas. Si no han habido, responda 0.	Lo saludamo		0					0		#N/A
15c11b8ebba85fe4104548df0ddd959f	platform	2016-09-12	38	Lo saludamos del proyecto VIE-ETI. Es hora de hacer el reporte semanal. Cuantas personas en su hogar han tenido fiebre con tos o dolor de garganta en los ultimos 7 dias? Responda con el numero de personas. Si no han habido, responda 0.	Lo saludamo		0					0		#N/A
8732c8c00536d3ffea3b84415d5e150d	platform	2016-09-12	38	Lo saludamos del proyecto VIE-ETI. Es hora de hacer el reporte semanal. Cuantas personas en su hogar han tenido fiebre con tos o dolor de garganta en los ultimos 7 dias? Responda con el numero de personas. Si no han habido, responda 0.	Lo saludamo		0					0		#N/A
f2d077157c496fd8bf865aabc8f89506	platform	2016-09-12	38	Lo saludamos del proyecto VIE-ETI. Es hora de hacer el reporte semanal. Cuantas personas en su hogar han tenido fiebre con tos o dolor de garganta en los ultimos 7 dias? Responda con el numero de personas. Si no han habido, responda 0.	Lo saludamo		0					0		#N/A
4bb0831a053f54aa48850f769a15e3b5	platform	2016-09-12	38	Lo saludamos del proyecto VIE-ETI. Es hora de hacer el reporte semanal. Cuantas personas en su hogar han tenido fiebre con tos o dolor de garganta en los ultimos 7 dias? Responda con el numero de personas. Si no han habido, responda 0.	Lo saludamo		0					0		#N/A
5160ba21e1523aac8b855e9b1aa0ece4	platform	2016-09-12	38	Lo saludamos del proyecto VIE-ETI. Es hora de hacer el reporte semanal. Cuantas personas en su hogar han tenido fiebre con tos o dolor de garganta en los ultimos 7 dias? Responda con el numero de personas. Si no han habido, responda 0.	Lo saludamo		0					0		#N/A
725f38932cfa936e5d3582874c629305	platform	2016-09-12	38	Lo saludamos del proyecto VIE-ETI. Es hora de hacer el reporte semanal. Cuantas personas en su hogar han tenido fiebre con tos o dolor de garganta en los ultimos 7 dias? Responda con el numero de personas. Si no han habido, responda 0.	Lo saludamo		0					0		#N/A
f402c6decbcd0d82817fa86cd2c13acb	platform	2016-09-12	38	Lo saludamos del proyecto VIE-ETI. Es hora de hacer el reporte semanal. Cuantas personas en su hogar han tenido fiebre con tos o dolor de garganta en los ultimos 7 dias? Responda con el numero de personas. Si no han habido, responda 0.	Lo saludamo		0					0		#N/A
4e8031490f23359cf8b5b5417d7fd56d	platform	2016-09-12	38	Lo saludamos del proyecto VIE-ETI. Es hora de hacer el reporte semanal. Cuantas personas en su hogar han tenido fiebre con tos o dolor de garganta en los ultimos 7 dias? Responda con el numero de personas. Si no han habido, responda 0.	Lo saludamo		0					0		#N/A
e7632dae9d0df729986b730de8179a0c	platform	2016-09-12	38	Lo saludamos del proyecto VIE-ETI. Es hora de hacer el reporte semanal. Cuantas personas en su hogar han tenido fiebre con tos o dolor de garganta en los ultimos 7 dias? Responda con el numero de personas. Si no han habido, responda 0.	Lo saludamo		0					0		#N/A
a72190e73edb471ab47782655696f5ed	platform	2016-09-12	38	Lo saludamos del proyecto VIE-ETI. Es hora de hacer el reporte semanal. Cuantas personas en su hogar han tenido fiebre con tos o dolor de garganta en los ultimos 7 dias? Responda con el numero de personas. Si no han habido, responda 0.	Lo saludamo		0					0		#N/A
26c511dc979a562320513d789fd3ed97	platform	2016-09-12	38	Lo saludamos del proyecto VIE-ETI. Es hora de hacer el reporte semanal. Cuantas personas en su hogar han tenido fiebre con tos o dolor de garganta en los ultimos 7 dias? Responda con el numero de personas. Si no han habido, responda 0.	Lo saludamo		0					0		#N/A
b7e106c5dd3418d4d66332763a6ffecf	platform	2016-09-12	38	Lo saludamos del proyecto VIE-ETI. Es hora de hacer el reporte semanal. Cuantas personas en su hogar han tenido fiebre con tos o dolor de garganta en los ultimos 7 dias? Responda con el numero de personas. Si no han habido, responda 0.	Lo saludamo		0					0		#N/A
cf19e2d656d81c9facd8eb0b5123a490	platform	2016-09-12	38	Lo saludamos del proyecto VIE-ETI. Es hora de hacer el reporte semanal. Cuantas personas en su hogar han tenido fiebre con tos o dolor de garganta en los ultimos 7 dias? Responda con el numero de personas. Si no han habido, responda 0.	Lo saludamo		0					0		#N/A
platform	449c8cd7ac87eea4020c4776dbb767ff	2016-09-12	38	0	0	0	1					0	0	27		4
449c8cd7ac87eea4020c4776dbb767ff	platform	2016-09-12	38	Gracias por participar. Lo contactaremos la semana entrante. Cuide su salud :)	Gracias por		0					0		#N/A
platform	abf6c570c6c799d38968b63eb24db4db	2016-09-12	38	3	3	3	1					3	0	27		4
abf6c570c6c799d38968b63eb24db4db	platform	2016-09-12	38	Alguna de las personas que han tenido fiebre con tos o dolor de garganta en los ultimos 7 dias han buscado atencion medica, SIN CONTAR farmacias ni medicina tradicional? Si si, responda 111. No, responda 222.	Alguna de l		0					0		#N/A
platform	857b9cdfee5f5bc02403b5bae34f6b2c	2016-09-12	38	0	0	0	1					0	0	50		5
857b9cdfee5f5bc02403b5bae34f6b2c	platform	2016-09-12	38	Gracias por participar. Lo contactaremos la semana entrante. Cuide su salud :)	Gracias por		0					0		#N/A
platform	16d08e0765297723ea4b0152b5123064	2016-09-12	38	0	0	0	1					0	0	68		4
16d08e0765297723ea4b0152b5123064	platform	2016-09-12	38	Gracias por participar. Lo contactaremos la semana entrante. Cuide su salud :)	Gracias por		0					0		#N/A
platform	5193eb39fb7858b3285868c856060113	2016-09-12	38	0	0	0	1					0	0	29		1
5193eb39fb7858b3285868c856060113	platform	2016-09-12	38	Gracias por participar. Lo contactaremos la semana entrante. Cuide su salud :)	Gracias por		0					0		#N/A
platform	8a4fce857f2f7d9df78ad6019cf07e11	2016-09-12	38	2	2	2	1					2	0	45		3
8a4fce857f2f7d9df78ad6019cf07e11	platform	2016-09-12	38	Alguna de las personas que han tenido fiebre con tos o dolor de garganta en los ultimos 7 dias han buscado atencion medica, SIN CONTAR farmacias ni medicina tradicional? Si si, responda 111. No, responda 222.	Alguna de l		0					0		#N/A
platform	8a4fce857f2f7d9df78ad6019cf07e11	2016-09-12	38	222	222	222	1					0		45		3
8a4fce857f2f7d9df78ad6019cf07e11	platform	2016-09-12	38	Alguna de las personas en su hogar que han tenido fiebre con tos o dolor de garganta en los ultimos 7 dias han comprado medicinas EN FARMACIAS? Si si, responda 333. No, responda 444.	Alguna de l		0					0		#N/A
platform	8a4fce857f2f7d9df78ad6019cf07e11	2016-09-12	38	333	333	333	1	1				0		45		3
8a4fce857f2f7d9df78ad6019cf07e11	platform	2016-09-12	38	Cuales son las edades de las personas en su hogar que han tenido fiebre con tos o dolor de garganta en los ultimos 7 dias? Envie la palabra EDAD seguida de las edades de las personas con sintomas.	Cuales son		0					0		#N/A
platform	8a4fce857f2f7d9df78ad6019cf07e11	2016-09-12	38	Edad 2 y 7	Edad 2 y 7	EDAD 2 7	1		1	1		0		45	2	3
8a4fce857f2f7d9df78ad6019cf07e11	platform	2016-09-12	38	Gracias por participar. Lo contactaremos la semana entrante. Cuide su salud :)	Gracias por		0					0		#N/A
platform	168e40742aab42fb0ee14cdfbb3b3b5f	2016-09-12	38	O	O	0	1					0	0	50		5
platform	09d2af2d17291ae6c48466c7bd2fa020	2016-09-12	38	0	0	0	0					0	0	#N/A
09d2af2d17291ae6c48466c7bd2fa020	platform	2016-09-12	38	Gracias por participar. Lo contactaremos la semana entrante. Cuide su salud :)	Gracias por		0					0		#N/A
platform	09d2af2d17291ae6c48466c7bd2fa020	2016-09-12	38	0	0	0	0					0	0	#N/A
09d2af2d17291ae6c48466c7bd2fa020	platform	2016-09-12	38	Gracias por participar. Lo contactaremos la semana entrante. Cuide su salud :)	Gracias por		0					0		#N/A
platform	819799a9c3422fb88eab6d3cf8e67844	2016-09-12	38	0	0	0	1					0	0	56		.
819799a9c3422fb88eab6d3cf8e67844	platform	2016-09-12	38	Gracias por participar. Lo contactaremos la semana entrante. Cuide su salud :)	Gracias por		0					0		#N/A
platform	da462eb26b0c0208b0457eba42c1d8c2	2016-09-12	38	3	3	3	1					3	0	50		3
da462eb26b0c0208b0457eba42c1d8c2	platform	2016-09-12	38	Alguna de las personas que han tenido fiebre con tos o dolor de garganta en los ultimos 7 dias han buscado atencion medica, SIN CONTAR farmacias ni medicina tradicional? Si si, responda 111. No, responda 222.	Alguna de l		0					0		#N/A
platform	da462eb26b0c0208b0457eba42c1d8c2	2016-09-12	38	222	222	222	1					0		50		3
da462eb26b0c0208b0457eba42c1d8c2	platform	2016-09-12	38	Alguna de las personas en su hogar que han tenido fiebre con tos o dolor de garganta en los ultimos 7 dias han comprado medicinas EN FARMACIAS? Si si, responda 333. No, responda 444.	Alguna de l		0					0		#N/A
platform	da462eb26b0c0208b0457eba42c1d8c2	2016-09-12	38	333	333	333	1	1				0		50		3
da462eb26b0c0208b0457eba42c1d8c2	platform	2016-09-12	38	Cuales son las edades de las personas en su hogar que han tenido fiebre con tos o dolor de garganta en los ultimos 7 dias? Envie la palabra EDAD seguida de las edades de las personas con sintomas.	Cuales son		0					0		#N/A
platform	da462eb26b0c0208b0457eba42c1d8c2	2016-09-12	38	16 14 y 36 EDAD	16 14 y 36	EDAD 16 14 36	1			3		0		50	3	3
platform	1474ad45cfc4bab625000caeebd9c3f8	2016-09-12	38	0	0	0	1					0	0	32		4
1474ad45cfc4bab625000caeebd9c3f8	platform	2016-09-12	38	Gracias por participar. Lo contactaremos la semana entrante. Cuide su salud :)	Gracias por		0					0		#N/A
platform	a462e91ec03c136d878d94c0123afa88	2016-09-12	38	0	0	0	1					0	0	63		1
a462e91ec03c136d878d94c0123afa88	platform	2016-09-12	38	Gracias por participar. Lo contactaremos la semana entrante. Cuide su salud :)	Gracias por		0					0		#N/A
platform	4e8031490f23359cf8b5b5417d7fd56d	2016-09-12	38	O	O	0	1					0	0	35		4
platform	8b1f8e84e86df5d9345a8451f5edb2ce	2016-09-12	38	0	0	0	1					0	0	32		2
8b1f8e84e86df5d9345a8451f5edb2ce	platform	2016-09-12	38	Gracias por participar. Lo contactaremos la semana entrante. Cuide su salud :)	Gracias por		0					0		#N/A
platform	09d2af2d17291ae6c48466c7bd2fa020	2016-09-13	38	0	0	0	0					0	1	#N/A
09d2af2d17291ae6c48466c7bd2fa020	platform	2016-09-13	38	Gracias por participar. Lo contactaremos la semana entrante. Cuide su salud :)	Gracias por		0					0		#N/A
platform	09d2af2d17291ae6c48466c7bd2fa020	2016-09-13	38	0	0	0	0					0	1	#N/A
09d2af2d17291ae6c48466c7bd2fa020	platform	2016-09-13	38	Gracias por participar. Lo contactaremos la semana entrante. Cuide su salud :)	Gracias por		0					0		#N/A
0dfa1ebc733fdf52aa0b49528dc0575f	platform	2016-09-13	38	Lo saludamos del proyecto VIE-ETI. Es hora de hacer el reporte semanal. Cuantas personas en su hogar han tenido fiebre con tos o dolor de garganta en los ultimos 7 dias? Responda con el numero de personas. Si no han habido, responda 0.	Lo saludamo		0					0		#N/A
d8cb73e798bf9353ccb078dfe1447b01	platform	2016-09-13	38	Lo saludamos del proyecto VIE-ETI. Es hora de hacer el reporte semanal. Cuantas personas en su hogar han tenido fiebre con tos o dolor de garganta en los ultimos 7 dias? Si no han habido, responda 0. Si si, responda con el numero de personas.	Lo saludamo		0					0		#N/A
0a56f286c2af4ff51a47c083b95d7583	platform	2016-09-13	38	Lo saludamos del proyecto VIE-ETI. Es hora de hacer el reporte semanal. Cuantas personas en su hogar han tenido fiebre con tos o dolor de garganta en los ultimos 7 dias? Si no han habido, responda 0. Si si, responda con el numero de personas.	Lo saludamo		0					0		#N/A
a420a3034745f19957c9837f4a04be18	platform	2016-09-13	38	Lo saludamos del proyecto VIE-ETI. Es hora de hacer el reporte semanal. Cuantas personas en su hogar han tenido fiebre con tos o dolor de garganta en los ultimos 7 dias? Si no han habido, responda 0. Si si, responda con el numero de personas.	Lo saludamo		0					0		#N/A
c82242b0aaa13393dbde3261296b1b9e	platform	2016-09-13	38	Lo saludamos del proyecto VIE-ETI. Es hora de hacer el reporte semanal. Cuantas personas en su hogar han tenido fiebre con tos o dolor de garganta en los ultimos 7 dias? Si no han habido, responda 0. Si si, responda con el numero de personas.	Lo saludamo		0					0		#N/A
9a65f3c124fb0b965c369b5a6e4ea5c9	platform	2016-09-13	38	Lo saludamos del proyecto VIE-ETI. Es hora de hacer el reporte semanal. Cuantas personas en su hogar han tenido fiebre con tos o dolor de garganta en los ultimos 7 dias? Si no han habido, responda 0. Si si, responda con el numero de personas.	Lo saludamo		0					0		#N/A
8e6b871435be117b5b1c78c000263d6a	platform	2016-09-13	38	Lo saludamos del proyecto VIE-ETI. Es hora de hacer el reporte semanal. Cuantas personas en su hogar han tenido fiebre con tos o dolor de garganta en los ultimos 7 dias? Si no han habido, responda 0. Si si, responda con el numero de personas.	Lo saludamo		0					0		#N/A
a3eb6e907aff03dded0dbd7d383fc450	platform	2016-09-13	38	Lo saludamos del proyecto VIE-ETI. Es hora de hacer el reporte semanal. Cuantas personas en su hogar han tenido fiebre con tos o dolor de garganta en los ultimos 7 dias? Si no han habido, responda 0. Si si, responda con el numero de personas.	Lo saludamo		0					0		#N/A
67fd1157df73826ce7aa84934ca5bdac	platform	2016-09-13	38	Lo saludamos del proyecto VIE-ETI. Es hora de hacer el reporte semanal. Cuantas personas en su hogar han tenido fiebre con tos o dolor de garganta en los ultimos 7 dias? Si no han habido, responda 0. Si si, responda con el numero de personas.	Lo saludamo		0					0		#N/A
20e5534bcee666f6140b468828c44965	platform	2016-09-13	38	Lo saludamos del proyecto VIE-ETI. Es hora de hacer el reporte semanal. Cuantas personas en su hogar han tenido fiebre con tos o dolor de garganta en los ultimos 7 dias? Si no han habido, responda 0. Si si, responda con el numero de personas.	Lo saludamo		0					0		#N/A
5a3846afd21046706c075e84a57a4884	platform	2016-09-13	38	Lo saludamos del proyecto VIE-ETI. Es hora de hacer el reporte semanal. Cuantas personas en su hogar han tenido fiebre con tos o dolor de garganta en los ultimos 7 dias? Si no han habido, responda 0. Si si, responda con el numero de personas.	Lo saludamo		0					0		#N/A
d72feb718afacc4212f19e962974057b	platform	2016-09-13	38	Lo saludamos del proyecto VIE-ETI. Es hora de hacer el reporte semanal. Cuantas personas en su hogar han tenido fiebre con tos o dolor de garganta en los ultimos 7 dias? Si no han habido, responda 0. Si si, responda con el numero de personas.	Lo saludamo		0					0		#N/A
4f2d397db06ded4ab079e56818177af3	platform	2016-09-13	38	Lo saludamos del proyecto VIE-ETI. Es hora de hacer el reporte semanal. Cuantas personas en su hogar han tenido fiebre con tos o dolor de garganta en los ultimos 7 dias? Si no han habido, responda 0. Si si, responda con el numero de personas.	Lo saludamo		0					0		#N/A
b9581e3918708759c01d3e79211de402	platform	2016-09-13	38	Lo saludamos del proyecto VIE-ETI. Es hora de hacer el reporte semanal. Cuantas personas en su hogar han tenido fiebre con tos o dolor de garganta en los ultimos 7 dias? Si no han habido, responda 0. Si si, responda con el numero de personas.	Lo saludamo		0					0		#N/A
4ab74b8ea90d5a3dd20789355b403e4b	platform	2016-09-13	38	Lo saludamos del proyecto VIE-ETI. Es hora de hacer el reporte semanal. Cuantas personas en su hogar han tenido fiebre con tos o dolor de garganta en los ultimos 7 dias? Si no han habido, responda 0. Si si, responda con el numero de personas.	Lo saludamo		0					0		#N/A
8bb5b5778f809d104899161279c2bd87	platform	2016-09-13	38	Lo saludamos del proyecto VIE-ETI. Es hora de hacer el reporte semanal. Cuantas personas en su hogar han tenido fiebre con tos o dolor de garganta en los ultimos 7 dias? Si no han habido, responda 0. Si si, responda con el numero de personas.	Lo saludamo		0					0		#N/A
5f878b36de945e49cf397760eb068435	platform	2016-09-13	38	Lo saludamos del proyecto VIE-ETI. Es hora de hacer el reporte semanal. Cuantas personas en su hogar han tenido fiebre con tos o dolor de garganta en los ultimos 7 dias? Si no han habido, responda 0. Si si, responda con el numero de personas.	Lo saludamo		0					0		#N/A
aab76d8180115b46126396d092c73324	platform	2016-09-13	38	Lo saludamos del proyecto VIE-ETI. Es hora de hacer el reporte semanal. Cuantas personas en su hogar han tenido fiebre con tos o dolor de garganta en los ultimos 7 dias? Si no han habido, responda 0. Si si, responda con el numero de personas.	Lo saludamo		0					0		#N/A
855a0f4d6baac2940d4052039f5b50cd	platform	2016-09-13	38	Lo saludamos del proyecto VIE-ETI. Es hora de hacer el reporte semanal. Cuantas personas en su hogar han tenido fiebre con tos o dolor de garganta en los ultimos 7 dias? Si no han habido, responda 0. Si si, responda con el numero de personas.	Lo saludamo		0					0		#N/A
5964ecc18960e75330e9311475e40b13	platform	2016-09-13	38	Lo saludamos del proyecto VIE-ETI. Es hora de hacer el reporte semanal. Cuantas personas en su hogar han tenido fiebre con tos o dolor de garganta en los ultimos 7 dias? Si no han habido, responda 0. Si si, responda con el numero de personas.	Lo saludamo		0					0		#N/A
b185819c0ee9c86ff17e8d8036d1aa10	platform	2016-09-13	38	Lo saludamos del proyecto VIE-ETI. Es hora de hacer el reporte semanal. Cuantas personas en su hogar han tenido fiebre con tos o dolor de garganta en los ultimos 7 dias? Si no han habido, responda 0. Si si, responda con el numero de personas.	Lo saludamo		0					0		#N/A
6d9e022bcc8e7ec40d61dda6d06fbcc6	platform	2016-09-13	38	Lo saludamos del proyecto VIE-ETI. Es hora de hacer el reporte semanal. Cuantas personas en su hogar han tenido fiebre con tos o dolor de garganta en los ultimos 7 dias? Si no han habido, responda 0. Si si, responda con el numero de personas.	Lo saludamo		0					0		#N/A
68618a016f14218a57587aea6d92cb2a	platform	2016-09-13	38	Lo saludamos del proyecto VIE-ETI. Es hora de hacer el reporte semanal. Cuantas personas en su hogar han tenido fiebre con tos o dolor de garganta en los ultimos 7 dias? Si no han habido, responda 0. Si si, responda con el numero de personas.	Lo saludamo		0					0		#N/A
180eda7a0086a3f72f8bfec615d74d37	platform	2016-09-13	38	Lo saludamos del proyecto VIE-ETI. Es hora de hacer el reporte semanal. Cuantas personas en su hogar han tenido fiebre con tos o dolor de garganta en los ultimos 7 dias? Si no han habido, responda 0. Si si, responda con el numero de personas.	Lo saludamo		0					0		#N/A
e67e0ad2f0cf3a06e9fb798c197f2e3b	platform	2016-09-13	38	Lo saludamos del proyecto VIE-ETI. Es hora de hacer el reporte semanal. Cuantas personas en su hogar han tenido fiebre con tos o dolor de garganta en los ultimos 7 dias? Si no han habido, responda 0. Si si, responda con el numero de personas.	Lo saludamo		0					0		#N/A
727cd731d9bcd474f1b957636bb945ff	platform	2016-09-13	38	Lo saludamos del proyecto VIE-ETI. Es hora de hacer el reporte semanal. Cuantas personas en su hogar han tenido fiebre con tos o dolor de garganta en los ultimos 7 dias? Si no han habido, responda 0. Si si, responda con el numero de personas.	Lo saludamo		0					0		#N/A
ba6be632f3771a7cda508a97e68bba16	platform	2016-09-13	38	Lo saludamos del proyecto VIE-ETI. Es hora de hacer el reporte semanal. Cuantas personas en su hogar han tenido fiebre con tos o dolor de garganta en los ultimos 7 dias? Si no han habido, responda 0. Si si, responda con el numero de personas.	Lo saludamo		0					0		#N/A
efe36fa3c169bada62cc25e320dab5a2	platform	2016-09-13	38	Lo saludamos del proyecto VIE-ETI. Es hora de hacer el reporte semanal. Cuantas personas en su hogar han tenido fiebre con tos o dolor de garganta en los ultimos 7 dias? Si no han habido, responda 0. Si si, responda con el numero de personas.	Lo saludamo		0					0		#N/A
d1199d662e0c0803508e9f5c38fcbb8c	platform	2016-09-13	38	Lo saludamos del proyecto VIE-ETI. Es hora de hacer el reporte semanal. Cuantas personas en su hogar han tenido fiebre con tos o dolor de garganta en los ultimos 7 dias? Si no han habido, responda 0. Si si, responda con el numero de personas.	Lo saludamo		0					0		#N/A
fd84b1220d892ff598cda5a012a63d65	platform	2016-09-13	38	Lo saludamos del proyecto VIE-ETI. Es hora de hacer el reporte semanal. Cuantas personas en su hogar han tenido fiebre con tos o dolor de garganta en los ultimos 7 dias? Si no han habido, responda 0. Si si, responda con el numero de personas.	Lo saludamo		0					0		#N/A
b434eb9d42fe35d83d8f7a5323f71604	platform	2016-09-13	38	Lo saludamos del proyecto VIE-ETI. Es hora de hacer el reporte semanal. Cuantas personas en su hogar han tenido fiebre con tos o dolor de garganta en los ultimos 7 dias? Si no han habido, responda 0. Si si, responda con el numero de personas.	Lo saludamo		0					0		#N/A
611ff7fc0e2ce658d851813e4818e1d9	platform	2016-09-13	38	Lo saludamos del proyecto VIE-ETI. Es hora de hacer el reporte semanal. Cuantas personas en su hogar han tenido fiebre con tos o dolor de garganta en los ultimos 7 dias? Si no han habido, responda 0. Si si, responda con el numero de personas.	Lo saludamo		0					0		#N/A
fec62203e15f10ded70c3a35a1b47378	platform	2016-09-13	38	Lo saludamos del proyecto VIE-ETI. Es hora de hacer el reporte semanal. Cuantas personas en su hogar han tenido fiebre con tos o dolor de garganta en los ultimos 7 dias? Si no han habido, responda 0. Si si, responda con el numero de personas.	Lo saludamo		0					0		#N/A
1cd37c664e6fad55f095bfec5c85813e	platform	2016-09-13	38	Lo saludamos del proyecto VIE-ETI. Es hora de hacer el reporte semanal. Cuantas personas en su hogar han tenido fiebre con tos o dolor de garganta en los ultimos 7 dias? Si no han habido, responda 0. Si si, responda con el numero de personas.	Lo saludamo		0					0		#N/A
78e4addca72d6fa01ace7ea2070b8724	platform	2016-09-13	38	Lo saludamos del proyecto VIE-ETI. Es hora de hacer el reporte semanal. Cuantas personas en su hogar han tenido fiebre con tos o dolor de garganta en los ultimos 7 dias? Si no han habido, responda 0. Si si, responda con el numero de personas.	Lo saludamo		0					0		#N/A
ce9b3a2f443f0417369f8e63446f5ba0	platform	2016-09-13	38	Lo saludamos del proyecto VIE-ETI. Es hora de hacer el reporte semanal. Cuantas personas en su hogar han tenido fiebre con tos o dolor de garganta en los ultimos 7 dias? Si no han habido, responda 0. Si si, responda con el numero de personas.	Lo saludamo		0					0		#N/A
57142bf94af8dff50c2643556a1680a4	platform	2016-09-13	38	Lo saludamos del proyecto VIE-ETI. Es hora de hacer el reporte semanal. Cuantas personas en su hogar han tenido fiebre con tos o dolor de garganta en los ultimos 7 dias? Si no han habido, responda 0. Si si, responda con el numero de personas.	Lo saludamo		0					0		#N/A
46f6ae2ddd636b5e74520e918c6adce8	platform	2016-09-13	38	Lo saludamos del proyecto VIE-ETI. Es hora de hacer el reporte semanal. Cuantas personas en su hogar han tenido fiebre con tos o dolor de garganta en los ultimos 7 dias? Si no han habido, responda 0. Si si, responda con el numero de personas.	Lo saludamo		0					0		#N/A
c7f73b764421037918341bc613e27fb7	platform	2016-09-13	38	Lo saludamos del proyecto VIE-ETI. Es hora de hacer el reporte semanal. Cuantas personas en su hogar han tenido fiebre con tos o dolor de garganta en los ultimos 7 dias? Si no han habido, responda 0. Si si, responda con el numero de personas.	Lo saludamo		0					0		#N/A
1527d0e2beccb6c69d1e8773fbe98111	platform	2016-09-13	38	Lo saludamos del proyecto VIE-ETI. Es hora de hacer el reporte semanal. Cuantas personas en su hogar han tenido fiebre con tos o dolor de garganta en los ultimos 7 dias? Si no han habido, responda 0. Si si, responda con el numero de personas.	Lo saludamo		0					0		#N/A
94ea3d422d33072f7f062642ce82e822	platform	2016-09-13	38	Lo saludamos del proyecto VIE-ETI. Es hora de hacer el reporte semanal. Cuantas personas en su hogar han tenido fiebre con tos o dolor de garganta en los ultimos 7 dias? Si no han habido, responda 0. Si si, responda con el numero de personas.	Lo saludamo		0					0		#N/A
1a901c33645f2a4108b3936a80b3d9ab	platform	2016-09-13	38	Lo saludamos del proyecto VIE-ETI. Es hora de hacer el reporte semanal. Cuantas personas en su hogar han tenido fiebre con tos o dolor de garganta en los ultimos 7 dias? Si no han habido, responda 0. Si si, responda con el numero de personas.	Lo saludamo		0					0		#N/A
3c2493b55941ae2a4859c8af123383d0	platform	2016-09-13	38	Lo saludamos del proyecto VIE-ETI. Es hora de hacer el reporte semanal. Cuantas personas en su hogar han tenido fiebre con tos o dolor de garganta en los ultimos 7 dias? Si no han habido, responda 0. Si si, responda con el numero de personas.	Lo saludamo		0					0		#N/A
284867dfafed179f9914521aeddecf73	platform	2016-09-13	38	Lo saludamos del proyecto VIE-ETI. Es hora de hacer el reporte semanal. Cuantas personas en su hogar han tenido fiebre con tos o dolor de garganta en los ultimos 7 dias? Si no han habido, responda 0. Si si, responda con el numero de personas.	Lo saludamo		0					0		#N/A
d6bb6d5914a5dafce1c0a325b4c2ad6b	platform	2016-09-13	38	Lo saludamos del proyecto VIE-ETI. Es hora de hacer el reporte semanal. Cuantas personas en su hogar han tenido fiebre con tos o dolor de garganta en los ultimos 7 dias? Si no han habido, responda 0. Si si, responda con el numero de personas.	Lo saludamo		0					0		#N/A
b6f6ac5f95a6a69fd033d110e8d2660e	platform	2016-09-13	38	Lo saludamos del proyecto VIE-ETI. Es hora de hacer el reporte semanal. Cuantas personas en su hogar han tenido fiebre con tos o dolor de garganta en los ultimos 7 dias? Si no han habido, responda 0. Si si, responda con el numero de personas.	Lo saludamo		0					0		#N/A
1d87a816ea68a5d496cfdc46c938ba2b	platform	2016-09-13	38	Lo saludamos del proyecto VIE-ETI. Es hora de hacer el reporte semanal. Cuantas personas en su hogar han tenido fiebre con tos o dolor de garganta en los ultimos 7 dias? Si no han habido, responda 0. Si si, responda con el numero de personas.	Lo saludamo		0					0		#N/A
platform	855a0f4d6baac2940d4052039f5b50cd	2016-09-13	38	0	0	0	1					0	1	28		.
855a0f4d6baac2940d4052039f5b50cd	platform	2016-09-13	38	Gracias por participar. Lo contactaremos la semana entrante. Cuide su salud :)	Gracias por		0					0		#N/A
platform	611ff7fc0e2ce658d851813e4818e1d9	2016-09-13	38	El usuario 40832111 , te ha enviado un mensaje por cobrar. Responde cualquier texto si deseas aceptarlo. Vence a las 12 hrs de recibido.	El usuario		1					0		22		4
36e26ba01593f799c856fa4011bcf106	platform	2016-09-13	38	Lo saludamos del proyecto VIE-ETI. Es hora de hacer el reporte semanal. Cuantas personas en su hogar han tenido fiebre con tos o dolor de garganta en los ultimos 7 dias? Si no han habido, responda 0. Si si, responda con el numero de personas.	Lo saludamo		0					0		#N/A
14cdd39baaed6a40d413d3b820588625	platform	2016-09-13	38	Lo saludamos del proyecto VIE-ETI. Es hora de hacer el reporte semanal. Cuantas personas en su hogar han tenido fiebre con tos o dolor de garganta en los ultimos 7 dias? Si no han habido, responda 0. Si si, responda con el numero de personas.	Lo saludamo		0					0		#N/A
473f69a1c8bb2afba0a00de66b3e9575	platform	2016-09-13	38	Lo saludamos del proyecto VIE-ETI. Es hora de hacer el reporte semanal. Cuantas personas en su hogar han tenido fiebre con tos o dolor de garganta en los ultimos 7 dias? Si no han habido, responda 0. Si si, responda con el numero de personas.	Lo saludamo		0					0		#N/A
a7fd42ba8cff59070a858657fe86017d	platform	2016-09-13	38	Lo saludamos del proyecto VIE-ETI. Es hora de hacer el reporte semanal. Cuantas personas en su hogar han tenido fiebre con tos o dolor de garganta en los ultimos 7 dias? Si no han habido, responda 0. Si si, responda con el numero de personas.	Lo saludamo		0					0		#N/A
d322208be8289983c4aca729fb45fcd1	platform	2016-09-13	38	Lo saludamos del proyecto VIE-ETI. Es hora de hacer el reporte semanal. Cuantas personas en su hogar han tenido fiebre con tos o dolor de garganta en los ultimos 7 dias? Si no han habido, responda 0. Si si, responda con el numero de personas.	Lo saludamo		0					0		#N/A
a6346851848dc8bd1c2bd16a2b6c4ba0	platform	2016-09-13	38	Lo saludamos del proyecto VIE-ETI. Es hora de hacer el reporte semanal. Cuantas personas en su hogar han tenido fiebre con tos o dolor de garganta en los ultimos 7 dias? Si no han habido, responda 0. Si si, responda con el numero de personas.	Lo saludamo		0					0		#N/A
08f3932ac3818b66469f5c9e3ad9a825	platform	2016-09-13	38	Lo saludamos del proyecto VIE-ETI. Es hora de hacer el reporte semanal. Cuantas personas en su hogar han tenido fiebre con tos o dolor de garganta en los ultimos 7 dias? Si no han habido, responda 0. Si si, responda con el numero de personas.	Lo saludamo		0					0		#N/A
a91def56d6415368e77fcb8972511145	platform	2016-09-13	38	Lo saludamos del proyecto VIE-ETI. Es hora de hacer el reporte semanal. Cuantas personas en su hogar han tenido fiebre con tos o dolor de garganta en los ultimos 7 dias? Si no han habido, responda 0. Si si, responda con el numero de personas.	Lo saludamo		0					0		#N/A
0e4398c0012a5aa16b14f5e095d87996	platform	2016-09-13	38	Lo saludamos del proyecto VIE-ETI. Es hora de hacer el reporte semanal. Cuantas personas en su hogar han tenido fiebre con tos o dolor de garganta en los ultimos 7 dias? Si no han habido, responda 0. Si si, responda con el numero de personas.	Lo saludamo		0					0		#N/A
71cc4d346fdbd113b8be616402cbe8aa	platform	2016-09-13	38	Lo saludamos del proyecto VIE-ETI. Es hora de hacer el reporte semanal. Cuantas personas en su hogar han tenido fiebre con tos o dolor de garganta en los ultimos 7 dias? Si no han habido, responda 0. Si si, responda con el numero de personas.	Lo saludamo		0					0		#N/A
8200b5eb48dea1ea327af605d93ba2fc	platform	2016-09-13	38	Lo saludamos del proyecto VIE-ETI. Es hora de hacer el reporte semanal. Cuantas personas en su hogar han tenido fiebre con tos o dolor de garganta en los ultimos 7 dias? Si no han habido, responda 0. Si si, responda con el numero de personas.	Lo saludamo		0					0		#N/A
0dc91b569c7cee2abda2cb49ee9835f1	platform	2016-09-13	38	Lo saludamos del proyecto VIE-ETI. Es hora de hacer el reporte semanal. Cuantas personas en su hogar han tenido fiebre con tos o dolor de garganta en los ultimos 7 dias? Si no han habido, responda 0. Si si, responda con el numero de personas.	Lo saludamo		0					0		#N/A
e6b8d6c816c095b4ea7aa04fada133d3	platform	2016-09-13	38	Lo saludamos del proyecto VIE-ETI. Es hora de hacer el reporte semanal. Cuantas personas en su hogar han tenido fiebre con tos o dolor de garganta en los ultimos 7 dias? Si no han habido, responda 0. Si si, responda con el numero de personas.	Lo saludamo		0					0		#N/A
3248c722c3355bd496d1521c33a6859f	platform	2016-09-13	38	Lo saludamos del proyecto VIE-ETI. Es hora de hacer el reporte semanal. Cuantas personas en su hogar han tenido fiebre con tos o dolor de garganta en los ultimos 7 dias? Si no han habido, responda 0. Si si, responda con el numero de personas.	Lo saludamo		0					0		#N/A
b75ea2fb2d8f0033fba42c0978c20bf0	platform	2016-09-13	38	Lo saludamos del proyecto VIE-ETI. Es hora de hacer el reporte semanal. Cuantas personas en su hogar han tenido fiebre con tos o dolor de garganta en los ultimos 7 dias? Si no han habido, responda 0. Si si, responda con el numero de personas.	Lo saludamo		0					0		#N/A
0caa9f0023affa45e0b01a68fa704591	platform	2016-09-13	38	Lo saludamos del proyecto VIE-ETI. Es hora de hacer el reporte semanal. Cuantas personas en su hogar han tenido fiebre con tos o dolor de garganta en los ultimos 7 dias? Si no han habido, responda 0. Si si, responda con el numero de personas.	Lo saludamo		0					0		#N/A
a08c134bf51d011a84add18ac92ee8e6	platform	2016-09-13	38	Lo saludamos del proyecto VIE-ETI. Es hora de hacer el reporte semanal. Cuantas personas en su hogar han tenido fiebre con tos o dolor de garganta en los ultimos 7 dias? Si no han habido, responda 0. Si si, responda con el numero de personas.	Lo saludamo		0					0		#N/A
a90d1523a7b6dcbf1f3ccc344f0dbe02	platform	2016-09-13	38	Lo saludamos del proyecto VIE-ETI. Es hora de hacer el reporte semanal. Cuantas personas en su hogar han tenido fiebre con tos o dolor de garganta en los ultimos 7 dias? Si no han habido, responda 0. Si si, responda con el numero de personas.	Lo saludamo		0					0		#N/A
4c74dff7b094bb413758bd5520452291	platform	2016-09-13	38	Lo saludamos del proyecto VIE-ETI. Es hora de hacer el reporte semanal. Cuantas personas en su hogar han tenido fiebre con tos o dolor de garganta en los ultimos 7 dias? Si no han habido, responda 0. Si si, responda con el numero de personas.	Lo saludamo		0					0		#N/A
b40d8423a8d3eef7e9bd6052940780eb	platform	2016-09-13	38	Lo saludamos del proyecto VIE-ETI. Es hora de hacer el reporte semanal. Cuantas personas en su hogar han tenido fiebre con tos o dolor de garganta en los ultimos 7 dias? Si no han habido, responda 0. Si si, responda con el numero de personas.	Lo saludamo		0					0		#N/A
1568128565b0cfd66c44f8a1876e9b78	platform	2016-09-13	38	Lo saludamos del proyecto VIE-ETI. Es hora de hacer el reporte semanal. Cuantas personas en su hogar han tenido fiebre con tos o dolor de garganta en los ultimos 7 dias? Si no han habido, responda 0. Si si, responda con el numero de personas.	Lo saludamo		0					0		#N/A
736cb93239b88cd4dabac9378619d882	platform	2016-09-13	38	Lo saludamos del proyecto VIE-ETI. Es hora de hacer el reporte semanal. Cuantas personas en su hogar han tenido fiebre con tos o dolor de garganta en los ultimos 7 dias? Si no han habido, responda 0. Si si, responda con el numero de personas.	Lo saludamo		0					0		#N/A
419325e97bcc78ff5b63087c372b4e3b	platform	2016-09-13	38	Lo saludamos del proyecto VIE-ETI. Es hora de hacer el reporte semanal. Cuantas personas en su hogar han tenido fiebre con tos o dolor de garganta en los ultimos 7 dias? Si no han habido, responda 0. Si si, responda con el numero de personas.	Lo saludamo		0					0		#N/A
7fa8e81ac101c1befe335049de674df6	platform	2016-09-13	38	Lo saludamos del proyecto VIE-ETI. Es hora de hacer el reporte semanal. Cuantas personas en su hogar han tenido fiebre con tos o dolor de garganta en los ultimos 7 dias? Si no han habido, responda 0. Si si, responda con el numero de personas.	Lo saludamo		0					0		#N/A
8cb6073ec1a588f7a9b26308600d54bf	platform	2016-09-13	38	Lo saludamos del proyecto VIE-ETI. Es hora de hacer el reporte semanal. Cuantas personas en su hogar han tenido fiebre con tos o dolor de garganta en los ultimos 7 dias? Si no han habido, responda 0. Si si, responda con el numero de personas.	Lo saludamo		0					0		#N/A
3ed7219d075b1c381c6da20d25dddf1a	platform	2016-09-13	38	Lo saludamos del proyecto VIE-ETI. Es hora de hacer el reporte semanal. Cuantas personas en su hogar han tenido fiebre con tos o dolor de garganta en los ultimos 7 dias? Si no han habido, responda 0. Si si, responda con el numero de personas.	Lo saludamo		0					0		#N/A
platform	08f3932ac3818b66469f5c9e3ad9a825	2016-09-13	38	0	0	0	1					0	0	20		4
08f3932ac3818b66469f5c9e3ad9a825	platform	2016-09-13	38	Gracias por participar. Lo contactaremos la semana entrante. Cuide su salud :)	Gracias por		0					0		#N/A
platform	9a65f3c124fb0b965c369b5a6e4ea5c9	2016-09-13	38	El usuario 46050577 , te ha enviado un mensaje por cobrar. Responde cualquier texto si deseas aceptarlo. Vence a las 12 hrs de recibido.	El usuario		1					0		54		1
platform	1568128565b0cfd66c44f8a1876e9b78	2016-09-13	38	0	0	0	1					0	0	28		4
1568128565b0cfd66c44f8a1876e9b78	platform	2016-09-13	38	Gracias por participar. Lo contactaremos la semana entrante. Cuide su salud :)	Gracias por		0					0		#N/A
platform	08f3932ac3818b66469f5c9e3ad9a825	2016-09-13	38	Gracias muy amable bendiciones	Gracias muy		1					0		20		4
platform	fec62203e15f10ded70c3a35a1b47378	2016-09-13	38	1 Persona Solo Tos	1 Persona S	1	1					1	0	39		4
fec62203e15f10ded70c3a35a1b47378	platform	2016-09-13	38	Alguna de las personas que han tenido fiebre con tos o dolor de garganta en los ultimos 7 dias han buscado atencion medica, SIN CONTAR farmacias ni medicina tradicional? Si si, responda 111. No, responda 222.	Alguna de l		0					0		#N/A
platform	7fa8e81ac101c1befe335049de674df6	2016-09-13	38	0	0	0	1					0	0	0		3
7fa8e81ac101c1befe335049de674df6	platform	2016-09-13	38	Gracias por participar. Lo contactaremos la semana entrante. Cuide su salud :)	Gracias por		0					0		#N/A
platform	736cb93239b88cd4dabac9378619d882	2016-09-13	38	0	0	0	1					0	0	62		3
736cb93239b88cd4dabac9378619d882	platform	2016-09-13	38	Gracias por participar. Lo contactaremos la semana entrante. Cuide su salud :)	Gracias por		0					0		#N/A
platform	fec62203e15f10ded70c3a35a1b47378	2016-09-13	38	No	No	0	1					0	0	39		4
fec62203e15f10ded70c3a35a1b47378	platform	2016-09-13	38	Gracias por participar. Lo contactaremos la semana entrante. Cuide su salud :)	Gracias por		0					0		#N/A
platform	71e0ed3b6753f2f35916c8945fa3e916	2016-09-13	38	Hoy es el cumpleaÃ±os de Isaias TiÃ±o. Responde para publicar una felicitaciÃ³n en su biografÃ­a o responde 1 para publicar "Â¡Feliz cumpleaÃ±os!".	Hoy es el c		0					0		#N/A
platform	ae5fdda49265100915f2201da7db46fd	2016-09-13	38	0	0	0	0					0	0	#N/A
ae5fdda49265100915f2201da7db46fd	platform	2016-09-13	38	Gracias por participar. Lo contactaremos la semana entrante. Cuide su salud :)	Gracias por		0					0		#N/A
platform	6d9e022bcc8e7ec40d61dda6d06fbcc6	2016-09-13	38	2	2	2	1					2	0	41		6
6d9e022bcc8e7ec40d61dda6d06fbcc6	platform	2016-09-13	38	Alguna de las personas que han tenido fiebre con tos o dolor de garganta en los ultimos 7 dias han buscado atencion medica, SIN CONTAR farmacias ni medicina tradicional? Si si, responda 111. No, responda 222.	Alguna de l		0					0		#N/A
platform	6d9e022bcc8e7ec40d61dda6d06fbcc6	2016-09-13	38	111	111	111	1					0		41		6
6d9e022bcc8e7ec40d61dda6d06fbcc6	platform	2016-09-13	38	Alguna de las personas en su hogar que han tenido fiebre con tos o dolor de garganta en los ultimos 7 dias han comprado medicinas EN FARMACIAS? Si si, responda 333. No, responda 444.	Alguna de l		0					0		#N/A
platform	6d9e022bcc8e7ec40d61dda6d06fbcc6	2016-09-13	38	444	444	444	1					0		41		6
6d9e022bcc8e7ec40d61dda6d06fbcc6	platform	2016-09-13	38	Cuales son las edades de las personas en su hogar que han tenido fiebre con tos o dolor de garganta en los ultimos 7 dias? Envie la palabra EDAD seguida de las edades de las personas con sintomas.	Cuales son		0					0		#N/A
platform	6d9e022bcc8e7ec40d61dda6d06fbcc6	2016-09-13	38	Tos 12, 9	Tos 12, 9	EDAD 12, 9	1			2		0		41	2	6
platform	a6346851848dc8bd1c2bd16a2b6c4ba0	2016-09-14	38	0	0	0	1					0	1	32		5
a6346851848dc8bd1c2bd16a2b6c4ba0	platform	2016-09-14	38	Gracias por participar. Lo contactaremos la semana entrante. Cuide su salud :)	Gracias por		0					0		#N/A
platform	a6346851848dc8bd1c2bd16a2b6c4ba0	2016-09-14	38	Gracias	Gracias		1					0		32		5
0dfa1ebc733fdf52aa0b49528dc0575f	platform	2016-09-14	38	Estimado participante, por problemas tecnicos, suspenderemos los servicios del proyecto VIE-ETI de reporte de sintomas. Cuando tengamos el sistema reestablecido, lo contactaremos para seguir. Compensaremos con 3 quetzales de tiempo de aire a los participantes que hicieron sus reportes entre el 1ro de septiembre y el dia de hoy. Gracias por su confianza.	Estimado pa		0					0		#N/A
9502a418ff38f605ab32765f7c410d22	platform	2016-09-14	38	Estimado participante, por problemas tecnicos, suspenderemos los servicios del proyecto VIE-ETI de reporte de sintomas. Cuando tengamos el sistema reestablecido, lo contactaremos para seguir. Compensaremos con 3 quetzales de tiempo de aire a los participantes que hicieron sus reportes entre el 1ro de septiembre y el dia de hoy. Gracias por su confianza.	Estimado pa		0					0		#N/A
598cfb0593a696fe0b40792b0d646320	platform	2016-09-14	38	Estimado participante, por problemas tecnicos, suspenderemos los servicios del proyecto VIE-ETI de reporte de sintomas. Cuando tengamos el sistema reestablecido, lo contactaremos para seguir. Compensaremos con 3 quetzales de tiempo de aire a los participantes que hicieron sus reportes entre el 1ro de septiembre y el dia de hoy. Gracias por su confianza.	Estimado pa		0					0		#N/A
8a4fce857f2f7d9df78ad6019cf07e11	platform	2016-09-14	38	Estimado participante, por problemas tecnicos, suspenderemos los servicios del proyecto VIE-ETI de reporte de sintomas. Cuando tengamos el sistema reestablecido, lo contactaremos para seguir. Compensaremos con 3 quetzales de tiempo de aire a los participantes que hicieron sus reportes entre el 1ro de septiembre y el dia de hoy. Gracias por su confianza.	Estimado pa		0					0		#N/A
0a56f286c2af4ff51a47c083b95d7583	platform	2016-09-14	38	Estimado participante, por problemas tecnicos, suspenderemos los servicios del proyecto VIE-ETI de reporte de sintomas. Cuando tengamos el sistema reestablecido, lo contactaremos para seguir. Compensaremos con 3 quetzales de tiempo de aire a los participantes que hicieron sus reportes entre el 1ro de septiembre y el dia de hoy. Gracias por su confianza.	Estimado pa		0					0		#N/A
5a3846afd21046706c075e84a57a4884	platform	2016-09-14	38	Estimado participante, por problemas tecnicos, suspenderemos los servicios del proyecto VIE-ETI de reporte de sintomas. Cuando tengamos el sistema reestablecido, lo contactaremos para seguir. Compensaremos con 3 quetzales de tiempo de aire a los participantes que hicieron sus reportes entre el 1ro de septiembre y el dia de hoy. Gracias por su confianza.	Estimado pa		0					0		#N/A
696a3f11e5cff7af75580fd99c7eae11	platform	2016-09-14	38	Estimado participante, por problemas tecnicos, suspenderemos los servicios del proyecto VIE-ETI de reporte de sintomas. Cuando tengamos el sistema reestablecido, lo contactaremos para seguir. Compensaremos con 3 quetzales de tiempo de aire a los participantes que hicieron sus reportes entre el 1ro de septiembre y el dia de hoy. Gracias por su confianza.	Estimado pa		0					0		#N/A
74faff7adefc5b110156637307773414	platform	2016-09-14	38	Estimado participante, por problemas tecnicos, suspenderemos los servicios del proyecto VIE-ETI de reporte de sintomas. Cuando tengamos el sistema reestablecido, lo contactaremos para seguir. Compensaremos con 3 quetzales de tiempo de aire a los participantes que hicieron sus reportes entre el 1ro de septiembre y el dia de hoy. Gracias por su confianza.	Estimado pa		0					0		#N/A
b93f235d477550994754bfc32daf2013	platform	2016-09-14	38	Estimado participante, por problemas tecnicos, suspenderemos los servicios del proyecto VIE-ETI de reporte de sintomas. Cuando tengamos el sistema reestablecido, lo contactaremos para seguir. Compensaremos con 3 quetzales de tiempo de aire a los participantes que hicieron sus reportes entre el 1ro de septiembre y el dia de hoy. Gracias por su confianza.	Estimado pa		0					0		#N/A
4e8031490f23359cf8b5b5417d7fd56d	platform	2016-09-14	38	Estimado participante, por problemas tecnicos, suspenderemos los servicios del proyecto VIE-ETI de reporte de sintomas. Cuando tengamos el sistema reestablecido, lo contactaremos para seguir. Compensaremos con 3 quetzales de tiempo de aire a los participantes que hicieron sus reportes entre el 1ro de septiembre y el dia de hoy. Gracias por su confianza.	Estimado pa		0					0		#N/A
b9581e3918708759c01d3e79211de402	platform	2016-09-14	38	Estimado participante, por problemas tecnicos, suspenderemos los servicios del proyecto VIE-ETI de reporte de sintomas. Cuando tengamos el sistema reestablecido, lo contactaremos para seguir. Compensaremos con 3 quetzales de tiempo de aire a los participantes que hicieron sus reportes entre el 1ro de septiembre y el dia de hoy. Gracias por su confianza.	Estimado pa		0					0		#N/A
f72b939abf0dd93c6ac72ddaedf7185f	platform	2016-09-14	38	Estimado participante, por problemas tecnicos, suspenderemos los servicios del proyecto VIE-ETI de reporte de sintomas. Cuando tengamos el sistema reestablecido, lo contactaremos para seguir. Compensaremos con 3 quetzales de tiempo de aire a los participantes que hicieron sus reportes entre el 1ro de septiembre y el dia de hoy. Gracias por su confianza.	Estimado pa		0					0		#N/A
67fd1157df73826ce7aa84934ca5bdac	platform	2016-09-14	38	Estimado participante, por problemas tecnicos, suspenderemos los servicios del proyecto VIE-ETI de reporte de sintomas. Cuando tengamos el sistema reestablecido, lo contactaremos para seguir. Compensaremos con 3 quetzales de tiempo de aire a los participantes que hicieron sus reportes entre el 1ro de septiembre y el dia de hoy. Gracias por su confianza.	Estimado pa		0					0		#N/A
5ff6411b9ec0ae90025200b5fb510cdf	platform	2016-09-14	38	Estimado participante, por problemas tecnicos, suspenderemos los servicios del proyecto VIE-ETI de reporte de sintomas. Cuando tengamos el sistema reestablecido, lo contactaremos para seguir. Compensaremos con 3 quetzales de tiempo de aire a los participantes que hicieron sus reportes entre el 1ro de septiembre y el dia de hoy. Gracias por su confianza.	Estimado pa		0					0		#N/A
4512802be20d1e9fc13b989d371f19d4	platform	2016-09-14	38	Estimado participante, por problemas tecnicos, suspenderemos los servicios del proyecto VIE-ETI de reporte de sintomas. Cuando tengamos el sistema reestablecido, lo contactaremos para seguir. Compensaremos con 3 quetzales de tiempo de aire a los participantes que hicieron sus reportes entre el 1ro de septiembre y el dia de hoy. Gracias por su confianza.	Estimado pa		0					0		#N/A
0d0a633e386ef1e7d6853740231f51cd	platform	2016-09-14	38	Estimado participante, por problemas tecnicos, suspenderemos los servicios del proyecto VIE-ETI de reporte de sintomas. Cuando tengamos el sistema reestablecido, lo contactaremos para seguir. Compensaremos con 3 quetzales de tiempo de aire a los participantes que hicieron sus reportes entre el 1ro de septiembre y el dia de hoy. Gracias por su confianza.	Estimado pa		0					0		#N/A
4f2d397db06ded4ab079e56818177af3	platform	2016-09-14	38	Estimado participante, por problemas tecnicos, suspenderemos los servicios del proyecto VIE-ETI de reporte de sintomas. Cuando tengamos el sistema reestablecido, lo contactaremos para seguir. Compensaremos con 3 quetzales de tiempo de aire a los participantes que hicieron sus reportes entre el 1ro de septiembre y el dia de hoy. Gracias por su confianza.	Estimado pa		0					0		#N/A
65f1868c8de83425291281cc012c7744	platform	2016-09-14	38	Estimado participante, por problemas tecnicos, suspenderemos los servicios del proyecto VIE-ETI de reporte de sintomas. Cuando tengamos el sistema reestablecido, lo contactaremos para seguir. Compensaremos con 3 quetzales de tiempo de aire a los participantes que hicieron sus reportes entre el 1ro de septiembre y el dia de hoy. Gracias por su confianza.	Estimado pa		0					0		#N/A
1474ad45cfc4bab625000caeebd9c3f8	platform	2016-09-14	38	Estimado participante, por problemas tecnicos, suspenderemos los servicios del proyecto VIE-ETI de reporte de sintomas. Cuando tengamos el sistema reestablecido, lo contactaremos para seguir. Compensaremos con 3 quetzales de tiempo de aire a los participantes que hicieron sus reportes entre el 1ro de septiembre y el dia de hoy. Gracias por su confianza.	Estimado pa		0					0		#N/A
8e6b871435be117b5b1c78c000263d6a	platform	2016-09-14	38	Estimado participante, por problemas tecnicos, suspenderemos los servicios del proyecto VIE-ETI de reporte de sintomas. Cuando tengamos el sistema reestablecido, lo contactaremos para seguir. Compensaremos con 3 quetzales de tiempo de aire a los participantes que hicieron sus reportes entre el 1ro de septiembre y el dia de hoy. Gracias por su confianza.	Estimado pa		0					0		#N/A
b7e106c5dd3418d4d66332763a6ffecf	platform	2016-09-14	38	Estimado participante, por problemas tecnicos, suspenderemos los servicios del proyecto VIE-ETI de reporte de sintomas. Cuando tengamos el sistema reestablecido, lo contactaremos para seguir. Compensaremos con 3 quetzales de tiempo de aire a los participantes que hicieron sus reportes entre el 1ro de septiembre y el dia de hoy. Gracias por su confianza.	Estimado pa		0					0		#N/A
d72feb718afacc4212f19e962974057b	platform	2016-09-14	38	Estimado participante, por problemas tecnicos, suspenderemos los servicios del proyecto VIE-ETI de reporte de sintomas. Cuando tengamos el sistema reestablecido, lo contactaremos para seguir. Compensaremos con 3 quetzales de tiempo de aire a los participantes que hicieron sus reportes entre el 1ro de septiembre y el dia de hoy. Gracias por su confianza.	Estimado pa		0					0		#N/A
bcce46751efad32acd4a4d88711e6abe	platform	2016-09-14	38	Estimado participante, por problemas tecnicos, suspenderemos los servicios del proyecto VIE-ETI de reporte de sintomas. Cuando tengamos el sistema reestablecido, lo contactaremos para seguir. Compensaremos con 3 quetzales de tiempo de aire a los participantes que hicieron sus reportes entre el 1ro de septiembre y el dia de hoy. Gracias por su confianza.	Estimado pa		0					0		#N/A
dab9b44db61a0b8b56d05c06354ec552	platform	2016-09-14	38	Estimado participante, por problemas tecnicos, suspenderemos los servicios del proyecto VIE-ETI de reporte de sintomas. Cuando tengamos el sistema reestablecido, lo contactaremos para seguir. Compensaremos con 3 quetzales de tiempo de aire a los participantes que hicieron sus reportes entre el 1ro de septiembre y el dia de hoy. Gracias por su confianza.	Estimado pa		0					0		#N/A
cd96c737ac6731c4128339a65c9ff0b5	platform	2016-09-14	38	Estimado participante, por problemas tecnicos, suspenderemos los servicios del proyecto VIE-ETI de reporte de sintomas. Cuando tengamos el sistema reestablecido, lo contactaremos para seguir. Compensaremos con 3 quetzales de tiempo de aire a los participantes que hicieron sus reportes entre el 1ro de septiembre y el dia de hoy. Gracias por su confianza.	Estimado pa		0					0		#N/A
fc0dea3c73878d3c4ab2cda80eca93ad	platform	2016-09-14	38	Estimado participante, por problemas tecnicos, suspenderemos los servicios del proyecto VIE-ETI de reporte de sintomas. Cuando tengamos el sistema reestablecido, lo contactaremos para seguir. Compensaremos con 3 quetzales de tiempo de aire a los participantes que hicieron sus reportes entre el 1ro de septiembre y el dia de hoy. Gracias por su confianza.	Estimado pa		0					0		#N/A
a3eb6e907aff03dded0dbd7d383fc450	platform	2016-09-14	38	Estimado participante, por problemas tecnicos, suspenderemos los servicios del proyecto VIE-ETI de reporte de sintomas. Cuando tengamos el sistema reestablecido, lo contactaremos para seguir. Compensaremos con 3 quetzales de tiempo de aire a los participantes que hicieron sus reportes entre el 1ro de septiembre y el dia de hoy. Gracias por su confianza.	Estimado pa		0					0		#N/A
e2bd85415d493541651d37bcae740c8b	platform	2016-09-14	38	Estimado participante, por problemas tecnicos, suspenderemos los servicios del proyecto VIE-ETI de reporte de sintomas. Cuando tengamos el sistema reestablecido, lo contactaremos para seguir. Compensaremos con 3 quetzales de tiempo de aire a los participantes que hicieron sus reportes entre el 1ro de septiembre y el dia de hoy. Gracias por su confianza.	Estimado pa		0					0		#N/A
e7632dae9d0df729986b730de8179a0c	platform	2016-09-14	38	Estimado participante, por problemas tecnicos, suspenderemos los servicios del proyecto VIE-ETI de reporte de sintomas. Cuando tengamos el sistema reestablecido, lo contactaremos para seguir. Compensaremos con 3 quetzales de tiempo de aire a los participantes que hicieron sus reportes entre el 1ro de septiembre y el dia de hoy. Gracias por su confianza.	Estimado pa		0					0		#N/A
20e5534bcee666f6140b468828c44965	platform	2016-09-14	38	Estimado participante, por problemas tecnicos, suspenderemos los servicios del proyecto VIE-ETI de reporte de sintomas. Cuando tengamos el sistema reestablecido, lo contactaremos para seguir. Compensaremos con 3 quetzales de tiempo de aire a los participantes que hicieron sus reportes entre el 1ro de septiembre y el dia de hoy. Gracias por su confianza.	Estimado pa		0					0		#N/A
94e34aeadb909f2533417f838ed0f6ed	platform	2016-09-14	38	Estimado participante, por problemas tecnicos, suspenderemos los servicios del proyecto VIE-ETI de reporte de sintomas. Cuando tengamos el sistema reestablecido, lo contactaremos para seguir. Compensaremos con 3 quetzales de tiempo de aire a los participantes que hicieron sus reportes entre el 1ro de septiembre y el dia de hoy. Gracias por su confianza.	Estimado pa		0					0		#N/A
7d4119c7b12f54bb74185967b38c3974	platform	2016-09-14	38	Estimado participante, por problemas tecnicos, suspenderemos los servicios del proyecto VIE-ETI de reporte de sintomas. Cuando tengamos el sistema reestablecido, lo contactaremos para seguir. Compensaremos con 3 quetzales de tiempo de aire a los participantes que hicieron sus reportes entre el 1ro de septiembre y el dia de hoy. Gracias por su confianza.	Estimado pa		0					0		#N/A
785b9d8c145d3e01841bd0e9e240bc23	platform	2016-09-14	38	Estimado participante, por problemas tecnicos, suspenderemos los servicios del proyecto VIE-ETI de reporte de sintomas. Cuando tengamos el sistema reestablecido, lo contactaremos para seguir. Compensaremos con 3 quetzales de tiempo de aire a los participantes que hicieron sus reportes entre el 1ro de septiembre y el dia de hoy. Gracias por su confianza.	Estimado pa		0					0		#N/A
b9103fc4d6eed23377c45e2cf42796d4	platform	2016-09-14	38	Estimado participante, por problemas tecnicos, suspenderemos los servicios del proyecto VIE-ETI de reporte de sintomas. Cuando tengamos el sistema reestablecido, lo contactaremos para seguir. Compensaremos con 3 quetzales de tiempo de aire a los participantes que hicieron sus reportes entre el 1ro de septiembre y el dia de hoy. Gracias por su confianza.	Estimado pa		0					0		#N/A
d8cb73e798bf9353ccb078dfe1447b01	platform	2016-09-14	38	Estimado participante, por problemas tecnicos, suspenderemos los servicios del proyecto VIE-ETI de reporte de sintomas. Cuando tengamos el sistema reestablecido, lo contactaremos para seguir. Compensaremos con 3 quetzales de tiempo de aire a los participantes que hicieron sus reportes entre el 1ro de septiembre y el dia de hoy. Gracias por su confianza.	Estimado pa		0					0		#N/A
60389834fa6be31c614721fe6b9c1638	platform	2016-09-14	38	Estimado participante, por problemas tecnicos, suspenderemos los servicios del proyecto VIE-ETI de reporte de sintomas. Cuando tengamos el sistema reestablecido, lo contactaremos para seguir. Compensaremos con 3 quetzales de tiempo de aire a los participantes que hicieron sus reportes entre el 1ro de septiembre y el dia de hoy. Gracias por su confianza.	Estimado pa		0					0		#N/A
4bb0831a053f54aa48850f769a15e3b5	platform	2016-09-14	38	Estimado participante, por problemas tecnicos, suspenderemos los servicios del proyecto VIE-ETI de reporte de sintomas. Cuando tengamos el sistema reestablecido, lo contactaremos para seguir. Compensaremos con 3 quetzales de tiempo de aire a los participantes que hicieron sus reportes entre el 1ro de septiembre y el dia de hoy. Gracias por su confianza.	Estimado pa		0					0		#N/A
c82242b0aaa13393dbde3261296b1b9e	platform	2016-09-14	38	Estimado participante, por problemas tecnicos, suspenderemos los servicios del proyecto VIE-ETI de reporte de sintomas. Cuando tengamos el sistema reestablecido, lo contactaremos para seguir. Compensaremos con 3 quetzales de tiempo de aire a los participantes que hicieron sus reportes entre el 1ro de septiembre y el dia de hoy. Gracias por su confianza.	Estimado pa		0					0		#N/A
15c11b8ebba85fe4104548df0ddd959f	platform	2016-09-14	38	Estimado participante, por problemas tecnicos, suspenderemos los servicios del proyecto VIE-ETI de reporte de sintomas. Cuando tengamos el sistema reestablecido, lo contactaremos para seguir. Compensaremos con 3 quetzales de tiempo de aire a los participantes que hicieron sus reportes entre el 1ro de septiembre y el dia de hoy. Gracias por su confianza.	Estimado pa		0					0		#N/A
c2b685db525c9384b85ef579eb057f21	platform	2016-09-14	38	Estimado participante, por problemas tecnicos, suspenderemos los servicios del proyecto VIE-ETI de reporte de sintomas. Cuando tengamos el sistema reestablecido, lo contactaremos para seguir. Compensaremos con 3 quetzales de tiempo de aire a los participantes que hicieron sus reportes entre el 1ro de septiembre y el dia de hoy. Gracias por su confianza.	Estimado pa		0					0		#N/A
9a65f3c124fb0b965c369b5a6e4ea5c9	platform	2016-09-14	38	Estimado participante, por problemas tecnicos, suspenderemos los servicios del proyecto VIE-ETI de reporte de sintomas. Cuando tengamos el sistema reestablecido, lo contactaremos para seguir. Compensaremos con 3 quetzales de tiempo de aire a los participantes que hicieron sus reportes entre el 1ro de septiembre y el dia de hoy. Gracias por su confianza.	Estimado pa		0					0		#N/A
71bb15fb0ef702a653e7f8efa7dd4fb8	platform	2016-09-14	38	Estimado participante, por problemas tecnicos, suspenderemos los servicios del proyecto VIE-ETI de reporte de sintomas. Cuando tengamos el sistema reestablecido, lo contactaremos para seguir. Compensaremos con 3 quetzales de tiempo de aire a los participantes que hicieron sus reportes entre el 1ro de septiembre y el dia de hoy. Gracias por su confianza.	Estimado pa		0					0		#N/A
f9fd39fc5e4a76b34ad6dfebd9abb789	platform	2016-09-14	38	Estimado participante, por problemas tecnicos, suspenderemos los servicios del proyecto VIE-ETI de reporte de sintomas. Cuando tengamos el sistema reestablecido, lo contactaremos para seguir. Compensaremos con 3 quetzales de tiempo de aire a los participantes que hicieron sus reportes entre el 1ro de septiembre y el dia de hoy. Gracias por su confianza.	Estimado pa		0					0		#N/A
6402058c51302709fa45fec9e373bfdc	platform	2016-09-14	38	Estimado participante, por problemas tecnicos, suspenderemos los servicios del proyecto VIE-ETI de reporte de sintomas. Cuando tengamos el sistema reestablecido, lo contactaremos para seguir. Compensaremos con 3 quetzales de tiempo de aire a los participantes que hicieron sus reportes entre el 1ro de septiembre y el dia de hoy. Gracias por su confianza.	Estimado pa		0					0		#N/A
a420a3034745f19957c9837f4a04be18	platform	2016-09-14	38	Estimado participante, por problemas tecnicos, suspenderemos los servicios del proyecto VIE-ETI de reporte de sintomas. Cuando tengamos el sistema reestablecido, lo contactaremos para seguir. Compensaremos con 3 quetzales de tiempo de aire a los participantes que hicieron sus reportes entre el 1ro de septiembre y el dia de hoy. Gracias por su confianza.	Estimado pa		0					0		#N/A
ba21a468d8c10231791e62eacaf073e1	platform	2016-09-14	38	Estimado participante, por problemas tecnicos, suspenderemos los servicios del proyecto VIE-ETI de reporte de sintomas. Cuando tengamos el sistema reestablecido, lo contactaremos para seguir. Compensaremos con 3 quetzales de tiempo de aire a los participantes que hicieron sus reportes entre el 1ro de septiembre y el dia de hoy. Gracias por su confianza.	Estimado pa		0					0		#N/A
7e0ec2445424805e9fd767a9f1d2631a	platform	2016-09-14	38	Estimado participante, por problemas tecnicos, suspenderemos los servicios del proyecto VIE-ETI de reporte de sintomas. Cuando tengamos el sistema reestablecido, lo contactaremos para seguir. Compensaremos con 3 quetzales de tiempo de aire a los participantes que hicieron sus reportes entre el 1ro de septiembre y el dia de hoy. Gracias por su confianza.	Estimado pa		0					0		#N/A
e93d9acdf21c7cea5c159e3b5683d50f	platform	2016-09-14	38	Estimado participante, por problemas tecnicos, suspenderemos los servicios del proyecto VIE-ETI de reporte de sintomas. Cuando tengamos el sistema reestablecido, lo contactaremos para seguir. Compensaremos con 3 quetzales de tiempo de aire a los participantes que hicieron sus reportes entre el 1ro de septiembre y el dia de hoy. Gracias por su confianza.	Estimado pa		0					0		#N/A
da462eb26b0c0208b0457eba42c1d8c2	platform	2016-09-14	38	Estimado participante, por problemas tecnicos, suspenderemos los servicios del proyecto VIE-ETI de reporte de sintomas. Cuando tengamos el sistema reestablecido, lo contactaremos para seguir. Compensaremos con 3 quetzales de tiempo de aire a los participantes que hicieron sus reportes entre el 1ro de septiembre y el dia de hoy. Gracias por su confianza.	Estimado pa		0					0		#N/A
8b1f8e84e86df5d9345a8451f5edb2ce	platform	2016-09-14	38	Estimado participante, por problemas tecnicos, suspenderemos los servicios del proyecto VIE-ETI de reporte de sintomas. Cuando tengamos el sistema reestablecido, lo contactaremos para seguir. Compensaremos con 3 quetzales de tiempo de aire a los participantes que hicieron sus reportes entre el 1ro de septiembre y el dia de hoy. Gracias por su confianza.	Estimado pa		0					0		#N/A
832c8f7cb42700b4d38a9e6d5a64c9da	platform	2016-09-14	38	Estimado participante, por problemas tecnicos, suspenderemos los servicios del proyecto VIE-ETI de reporte de sintomas. Cuando tengamos el sistema reestablecido, lo contactaremos para seguir. Compensaremos con 3 quetzales de tiempo de aire a los participantes que hicieron sus reportes entre el 1ro de septiembre y el dia de hoy. Gracias por su confianza.	Estimado pa		0					0		#N/A
5f878b36de945e49cf397760eb068435	platform	2016-09-14	38	Estimado participante, por problemas tecnicos, suspenderemos los servicios del proyecto VIE-ETI de reporte de sintomas. Cuando tengamos el sistema reestablecido, lo contactaremos para seguir. Compensaremos con 3 quetzales de tiempo de aire a los participantes que hicieron sus reportes entre el 1ro de septiembre y el dia de hoy. Gracias por su confianza.	Estimado pa		0					0		#N/A
0621c1cfd94a289ae93cb9b85cf1ba18	platform	2016-09-14	38	Estimado participante, por problemas tecnicos, suspenderemos los servicios del proyecto VIE-ETI de reporte de sintomas. Cuando tengamos el sistema reestablecido, lo contactaremos para seguir. Compensaremos con 3 quetzales de tiempo de aire a los participantes que hicieron sus reportes entre el 1ro de septiembre y el dia de hoy. Gracias por su confianza.	Estimado pa		0					0		#N/A
5964ecc18960e75330e9311475e40b13	platform	2016-09-14	38	Estimado participante, por problemas tecnicos, suspenderemos los servicios del proyecto VIE-ETI de reporte de sintomas. Cuando tengamos el sistema reestablecido, lo contactaremos para seguir. Compensaremos con 3 quetzales de tiempo de aire a los participantes que hicieron sus reportes entre el 1ro de septiembre y el dia de hoy. Gracias por su confianza.	Estimado pa		0					0		#N/A
b03b3c55f56f210d7ea373a8f278e97b	platform	2016-09-14	38	Estimado participante, por problemas tecnicos, suspenderemos los servicios del proyecto VIE-ETI de reporte de sintomas. Cuando tengamos el sistema reestablecido, lo contactaremos para seguir. Compensaremos con 3 quetzales de tiempo de aire a los participantes que hicieron sus reportes entre el 1ro de septiembre y el dia de hoy. Gracias por su confianza.	Estimado pa		0					0		#N/A
ce9b3a2f443f0417369f8e63446f5ba0	platform	2016-09-14	38	Estimado participante, por problemas tecnicos, suspenderemos los servicios del proyecto VIE-ETI de reporte de sintomas. Cuando tengamos el sistema reestablecido, lo contactaremos para seguir. Compensaremos con 3 quetzales de tiempo de aire a los participantes que hicieron sus reportes entre el 1ro de septiembre y el dia de hoy. Gracias por su confianza.	Estimado pa		0					0		#N/A
94ea3d422d33072f7f062642ce82e822	platform	2016-09-14	38	Estimado participante, por problemas tecnicos, suspenderemos los servicios del proyecto VIE-ETI de reporte de sintomas. Cuando tengamos el sistema reestablecido, lo contactaremos para seguir. Compensaremos con 3 quetzales de tiempo de aire a los participantes que hicieron sus reportes entre el 1ro de septiembre y el dia de hoy. Gracias por su confianza.	Estimado pa		0					0		#N/A
57142bf94af8dff50c2643556a1680a4	platform	2016-09-14	38	Estimado participante, por problemas tecnicos, suspenderemos los servicios del proyecto VIE-ETI de reporte de sintomas. Cuando tengamos el sistema reestablecido, lo contactaremos para seguir. Compensaremos con 3 quetzales de tiempo de aire a los participantes que hicieron sus reportes entre el 1ro de septiembre y el dia de hoy. Gracias por su confianza.	Estimado pa		0					0		#N/A
284867dfafed179f9914521aeddecf73	platform	2016-09-14	38	Estimado participante, por problemas tecnicos, suspenderemos los servicios del proyecto VIE-ETI de reporte de sintomas. Cuando tengamos el sistema reestablecido, lo contactaremos para seguir. Compensaremos con 3 quetzales de tiempo de aire a los participantes que hicieron sus reportes entre el 1ro de septiembre y el dia de hoy. Gracias por su confianza.	Estimado pa		0					0		#N/A
b185819c0ee9c86ff17e8d8036d1aa10	platform	2016-09-14	38	Estimado participante, por problemas tecnicos, suspenderemos los servicios del proyecto VIE-ETI de reporte de sintomas. Cuando tengamos el sistema reestablecido, lo contactaremos para seguir. Compensaremos con 3 quetzales de tiempo de aire a los participantes que hicieron sus reportes entre el 1ro de septiembre y el dia de hoy. Gracias por su confianza.	Estimado pa		0					0		#N/A
611ff7fc0e2ce658d851813e4818e1d9	platform	2016-09-14	38	Estimado participante, por problemas tecnicos, suspenderemos los servicios del proyecto VIE-ETI de reporte de sintomas. Cuando tengamos el sistema reestablecido, lo contactaremos para seguir. Compensaremos con 3 quetzales de tiempo de aire a los participantes que hicieron sus reportes entre el 1ro de septiembre y el dia de hoy. Gracias por su confianza.	Estimado pa		0					0		#N/A
3fb5720b9ed32f7f7f6fdc7c4331be3f	platform	2016-09-14	38	Estimado participante, por problemas tecnicos, suspenderemos los servicios del proyecto VIE-ETI de reporte de sintomas. Cuando tengamos el sistema reestablecido, lo contactaremos para seguir. Compensaremos con 3 quetzales de tiempo de aire a los participantes que hicieron sus reportes entre el 1ro de septiembre y el dia de hoy. Gracias por su confianza.	Estimado pa		0					0		#N/A
b9f1a326ae43dc71244cd0d24857df5c	platform	2016-09-14	38	Estimado participante, por problemas tecnicos, suspenderemos los servicios del proyecto VIE-ETI de reporte de sintomas. Cuando tengamos el sistema reestablecido, lo contactaremos para seguir. Compensaremos con 3 quetzales de tiempo de aire a los participantes que hicieron sus reportes entre el 1ro de septiembre y el dia de hoy. Gracias por su confianza.	Estimado pa		0					0		#N/A
449c8cd7ac87eea4020c4776dbb767ff	platform	2016-09-14	38	Estimado participante, por problemas tecnicos, suspenderemos los servicios del proyecto VIE-ETI de reporte de sintomas. Cuando tengamos el sistema reestablecido, lo contactaremos para seguir. Compensaremos con 3 quetzales de tiempo de aire a los participantes que hicieron sus reportes entre el 1ro de septiembre y el dia de hoy. Gracias por su confianza.	Estimado pa		0					0		#N/A
35ddd69afd7dfdfc82b41bda7ba98aa8	platform	2016-09-14	38	Estimado participante, por problemas tecnicos, suspenderemos los servicios del proyecto VIE-ETI de reporte de sintomas. Cuando tengamos el sistema reestablecido, lo contactaremos para seguir. Compensaremos con 3 quetzales de tiempo de aire a los participantes que hicieron sus reportes entre el 1ro de septiembre y el dia de hoy. Gracias por su confianza.	Estimado pa		0					0		#N/A
7e5230ee0bbbd6e95fe11aa8627c7bad	platform	2016-09-14	38	Estimado participante, por problemas tecnicos, suspenderemos los servicios del proyecto VIE-ETI de reporte de sintomas. Cuando tengamos el sistema reestablecido, lo contactaremos para seguir. Compensaremos con 3 quetzales de tiempo de aire a los participantes que hicieron sus reportes entre el 1ro de septiembre y el dia de hoy. Gracias por su confianza.	Estimado pa		0					0		#N/A
d25a897749f25fa8f9c0641703cc173e	platform	2016-09-14	38	Estimado participante, por problemas tecnicos, suspenderemos los servicios del proyecto VIE-ETI de reporte de sintomas. Cuando tengamos el sistema reestablecido, lo contactaremos para seguir. Compensaremos con 3 quetzales de tiempo de aire a los participantes que hicieron sus reportes entre el 1ro de septiembre y el dia de hoy. Gracias por su confianza.	Estimado pa		0					0		#N/A
c64f3ff5471fa93c3eb3c49a333baa4a	platform	2016-09-14	38	Estimado participante, por problemas tecnicos, suspenderemos los servicios del proyecto VIE-ETI de reporte de sintomas. Cuando tengamos el sistema reestablecido, lo contactaremos para seguir. Compensaremos con 3 quetzales de tiempo de aire a los participantes que hicieron sus reportes entre el 1ro de septiembre y el dia de hoy. Gracias por su confianza.	Estimado pa		0					0		#N/A
e08ec49651b98fecec3539f20735ff91	platform	2016-09-14	38	Estimado participante, por problemas tecnicos, suspenderemos los servicios del proyecto VIE-ETI de reporte de sintomas. Cuando tengamos el sistema reestablecido, lo contactaremos para seguir. Compensaremos con 3 quetzales de tiempo de aire a los participantes que hicieron sus reportes entre el 1ro de septiembre y el dia de hoy. Gracias por su confianza.	Estimado pa		0					0		#N/A
d6bb6d5914a5dafce1c0a325b4c2ad6b	platform	2016-09-14	38	Estimado participante, por problemas tecnicos, suspenderemos los servicios del proyecto VIE-ETI de reporte de sintomas. Cuando tengamos el sistema reestablecido, lo contactaremos para seguir. Compensaremos con 3 quetzales de tiempo de aire a los participantes que hicieron sus reportes entre el 1ro de septiembre y el dia de hoy. Gracias por su confianza.	Estimado pa		0					0		#N/A
0aaf33e14dd42b48bc44eb916a0f3e88	platform	2016-09-14	38	Estimado participante, por problemas tecnicos, suspenderemos los servicios del proyecto VIE-ETI de reporte de sintomas. Cuando tengamos el sistema reestablecido, lo contactaremos para seguir. Compensaremos con 3 quetzales de tiempo de aire a los participantes que hicieron sus reportes entre el 1ro de septiembre y el dia de hoy. Gracias por su confianza.	Estimado pa		0					0		#N/A
06016587a96f5727d0a5111918917fe8	platform	2016-09-14	38	Estimado participante, por problemas tecnicos, suspenderemos los servicios del proyecto VIE-ETI de reporte de sintomas. Cuando tengamos el sistema reestablecido, lo contactaremos para seguir. Compensaremos con 3 quetzales de tiempo de aire a los participantes que hicieron sus reportes entre el 1ro de septiembre y el dia de hoy. Gracias por su confianza.	Estimado pa		0					0		#N/A
f5d98440fd65e160d87236721613b55a	platform	2016-09-14	38	Estimado participante, por problemas tecnicos, suspenderemos los servicios del proyecto VIE-ETI de reporte de sintomas. Cuando tengamos el sistema reestablecido, lo contactaremos para seguir. Compensaremos con 3 quetzales de tiempo de aire a los participantes que hicieron sus reportes entre el 1ro de septiembre y el dia de hoy. Gracias por su confianza.	Estimado pa		0					0		#N/A
e67e0ad2f0cf3a06e9fb798c197f2e3b	platform	2016-09-14	38	Estimado participante, por problemas tecnicos, suspenderemos los servicios del proyecto VIE-ETI de reporte de sintomas. Cuando tengamos el sistema reestablecido, lo contactaremos para seguir. Compensaremos con 3 quetzales de tiempo de aire a los participantes que hicieron sus reportes entre el 1ro de septiembre y el dia de hoy. Gracias por su confianza.	Estimado pa		0					0		#N/A
aab76d8180115b46126396d092c73324	platform	2016-09-14	38	Estimado participante, por problemas tecnicos, suspenderemos los servicios del proyecto VIE-ETI de reporte de sintomas. Cuando tengamos el sistema reestablecido, lo contactaremos para seguir. Compensaremos con 3 quetzales de tiempo de aire a los participantes que hicieron sus reportes entre el 1ro de septiembre y el dia de hoy. Gracias por su confianza.	Estimado pa		0					0		#N/A
a0a0b41c09798d7de508a752ca9c0677	platform	2016-09-14	38	Estimado participante, por problemas tecnicos, suspenderemos los servicios del proyecto VIE-ETI de reporte de sintomas. Cuando tengamos el sistema reestablecido, lo contactaremos para seguir. Compensaremos con 3 quetzales de tiempo de aire a los participantes que hicieron sus reportes entre el 1ro de septiembre y el dia de hoy. Gracias por su confianza.	Estimado pa		0					0		#N/A
ed864a613b6118198fe67cb0430aa6af	platform	2016-09-14	38	Estimado participante, por problemas tecnicos, suspenderemos los servicios del proyecto VIE-ETI de reporte de sintomas. Cuando tengamos el sistema reestablecido, lo contactaremos para seguir. Compensaremos con 3 quetzales de tiempo de aire a los participantes que hicieron sus reportes entre el 1ro de septiembre y el dia de hoy. Gracias por su confianza.	Estimado pa		0					0		#N/A
f2d077157c496fd8bf865aabc8f89506	platform	2016-09-14	38	Estimado participante, por problemas tecnicos, suspenderemos los servicios del proyecto VIE-ETI de reporte de sintomas. Cuando tengamos el sistema reestablecido, lo contactaremos para seguir. Compensaremos con 3 quetzales de tiempo de aire a los participantes que hicieron sus reportes entre el 1ro de septiembre y el dia de hoy. Gracias por su confianza.	Estimado pa		0					0		#N/A
0b23eb20beffddeb4c4aebb50465564d	platform	2016-09-14	38	Estimado participante, por problemas tecnicos, suspenderemos los servicios del proyecto VIE-ETI de reporte de sintomas. Cuando tengamos el sistema reestablecido, lo contactaremos para seguir. Compensaremos con 3 quetzales de tiempo de aire a los participantes que hicieron sus reportes entre el 1ro de septiembre y el dia de hoy. Gracias por su confianza.	Estimado pa		0					0		#N/A
d43fbc78431d10106d36b776e019c4de	platform	2016-09-14	38	Estimado participante, por problemas tecnicos, suspenderemos los servicios del proyecto VIE-ETI de reporte de sintomas. Cuando tengamos el sistema reestablecido, lo contactaremos para seguir. Compensaremos con 3 quetzales de tiempo de aire a los participantes que hicieron sus reportes entre el 1ro de septiembre y el dia de hoy. Gracias por su confianza.	Estimado pa		0					0		#N/A
3dabb39cca589c0d4dd533138617cbb0	platform	2016-09-14	38	Estimado participante, por problemas tecnicos, suspenderemos los servicios del proyecto VIE-ETI de reporte de sintomas. Cuando tengamos el sistema reestablecido, lo contactaremos para seguir. Compensaremos con 3 quetzales de tiempo de aire a los participantes que hicieron sus reportes entre el 1ro de septiembre y el dia de hoy. Gracias por su confianza.	Estimado pa		0					0		#N/A
8bb5b5778f809d104899161279c2bd87	platform	2016-09-14	38	Estimado participante, por problemas tecnicos, suspenderemos los servicios del proyecto VIE-ETI de reporte de sintomas. Cuando tengamos el sistema reestablecido, lo contactaremos para seguir. Compensaremos con 3 quetzales de tiempo de aire a los participantes que hicieron sus reportes entre el 1ro de septiembre y el dia de hoy. Gracias por su confianza.	Estimado pa		0					0		#N/A
8975430e1b7871a26898ce9acbc877c6	platform	2016-09-14	38	Estimado participante, por problemas tecnicos, suspenderemos los servicios del proyecto VIE-ETI de reporte de sintomas. Cuando tengamos el sistema reestablecido, lo contactaremos para seguir. Compensaremos con 3 quetzales de tiempo de aire a los participantes que hicieron sus reportes entre el 1ro de septiembre y el dia de hoy. Gracias por su confianza.	Estimado pa		0					0		#N/A
1527d0e2beccb6c69d1e8773fbe98111	platform	2016-09-14	38	Estimado participante, por problemas tecnicos, suspenderemos los servicios del proyecto VIE-ETI de reporte de sintomas. Cuando tengamos el sistema reestablecido, lo contactaremos para seguir. Compensaremos con 3 quetzales de tiempo de aire a los participantes que hicieron sus reportes entre el 1ro de septiembre y el dia de hoy. Gracias por su confianza.	Estimado pa		0					0		#N/A
ee6aa01c7a534b6d1e50fb6d9c5cdd58	platform	2016-09-14	38	Estimado participante, por problemas tecnicos, suspenderemos los servicios del proyecto VIE-ETI de reporte de sintomas. Cuando tengamos el sistema reestablecido, lo contactaremos para seguir. Compensaremos con 3 quetzales de tiempo de aire a los participantes que hicieron sus reportes entre el 1ro de septiembre y el dia de hoy. Gracias por su confianza.	Estimado pa		0					0		#N/A
d1199d662e0c0803508e9f5c38fcbb8c	platform	2016-09-14	38	Estimado participante, por problemas tecnicos, suspenderemos los servicios del proyecto VIE-ETI de reporte de sintomas. Cuando tengamos el sistema reestablecido, lo contactaremos para seguir. Compensaremos con 3 quetzales de tiempo de aire a los participantes que hicieron sus reportes entre el 1ro de septiembre y el dia de hoy. Gracias por su confianza.	Estimado pa		0					0		#N/A
b7b6fa259ef095fc863f9837349de57d	platform	2016-09-14	38	Estimado participante, por problemas tecnicos, suspenderemos los servicios del proyecto VIE-ETI de reporte de sintomas. Cuando tengamos el sistema reestablecido, lo contactaremos para seguir. Compensaremos con 3 quetzales de tiempo de aire a los participantes que hicieron sus reportes entre el 1ro de septiembre y el dia de hoy. Gracias por su confianza.	Estimado pa		0					0		#N/A
1cd37c664e6fad55f095bfec5c85813e	platform	2016-09-14	38	Estimado participante, por problemas tecnicos, suspenderemos los servicios del proyecto VIE-ETI de reporte de sintomas. Cuando tengamos el sistema reestablecido, lo contactaremos para seguir. Compensaremos con 3 quetzales de tiempo de aire a los participantes que hicieron sus reportes entre el 1ro de septiembre y el dia de hoy. Gracias por su confianza.	Estimado pa		0					0		#N/A
fec62203e15f10ded70c3a35a1b47378	platform	2016-09-14	38	Estimado participante, por problemas tecnicos, suspenderemos los servicios del proyecto VIE-ETI de reporte de sintomas. Cuando tengamos el sistema reestablecido, lo contactaremos para seguir. Compensaremos con 3 quetzales de tiempo de aire a los participantes que hicieron sus reportes entre el 1ro de septiembre y el dia de hoy. Gracias por su confianza.	Estimado pa		0					0		#N/A
fd84b1220d892ff598cda5a012a63d65	platform	2016-09-14	38	Estimado participante, por problemas tecnicos, suspenderemos los servicios del proyecto VIE-ETI de reporte de sintomas. Cuando tengamos el sistema reestablecido, lo contactaremos para seguir. Compensaremos con 3 quetzales de tiempo de aire a los participantes que hicieron sus reportes entre el 1ro de septiembre y el dia de hoy. Gracias por su confianza.	Estimado pa		0					0		#N/A
cef13e544f30e1ef61525056b413c91b	platform	2016-09-14	38	Estimado participante, por problemas tecnicos, suspenderemos los servicios del proyecto VIE-ETI de reporte de sintomas. Cuando tengamos el sistema reestablecido, lo contactaremos para seguir. Compensaremos con 3 quetzales de tiempo de aire a los participantes que hicieron sus reportes entre el 1ro de septiembre y el dia de hoy. Gracias por su confianza.	Estimado pa		0					0		#N/A
819799a9c3422fb88eab6d3cf8e67844	platform	2016-09-14	38	Estimado participante, por problemas tecnicos, suspenderemos los servicios del proyecto VIE-ETI de reporte de sintomas. Cuando tengamos el sistema reestablecido, lo contactaremos para seguir. Compensaremos con 3 quetzales de tiempo de aire a los participantes que hicieron sus reportes entre el 1ro de septiembre y el dia de hoy. Gracias por su confianza.	Estimado pa		0					0		#N/A
e63046c32e895f09849af227a65c1b4f	platform	2016-09-14	38	Estimado participante, por problemas tecnicos, suspenderemos los servicios del proyecto VIE-ETI de reporte de sintomas. Cuando tengamos el sistema reestablecido, lo contactaremos para seguir. Compensaremos con 3 quetzales de tiempo de aire a los participantes que hicieron sus reportes entre el 1ro de septiembre y el dia de hoy. Gracias por su confianza.	Estimado pa		0					0		#N/A
1d87a816ea68a5d496cfdc46c938ba2b	platform	2016-09-14	38	Estimado participante, por problemas tecnicos, suspenderemos los servicios del proyecto VIE-ETI de reporte de sintomas. Cuando tengamos el sistema reestablecido, lo contactaremos para seguir. Compensaremos con 3 quetzales de tiempo de aire a los participantes que hicieron sus reportes entre el 1ro de septiembre y el dia de hoy. Gracias por su confianza.	Estimado pa		0					0		#N/A
180eda7a0086a3f72f8bfec615d74d37	platform	2016-09-14	38	Estimado participante, por problemas tecnicos, suspenderemos los servicios del proyecto VIE-ETI de reporte de sintomas. Cuando tengamos el sistema reestablecido, lo contactaremos para seguir. Compensaremos con 3 quetzales de tiempo de aire a los participantes que hicieron sus reportes entre el 1ro de septiembre y el dia de hoy. Gracias por su confianza.	Estimado pa		0					0		#N/A
46f6ae2ddd636b5e74520e918c6adce8	platform	2016-09-14	38	Estimado participante, por problemas tecnicos, suspenderemos los servicios del proyecto VIE-ETI de reporte de sintomas. Cuando tengamos el sistema reestablecido, lo contactaremos para seguir. Compensaremos con 3 quetzales de tiempo de aire a los participantes que hicieron sus reportes entre el 1ro de septiembre y el dia de hoy. Gracias por su confianza.	Estimado pa		0					0		#N/A
6624fccf6b7f28a92f2cd2c6f7ee9eae	platform	2016-09-14	38	Estimado participante, por problemas tecnicos, suspenderemos los servicios del proyecto VIE-ETI de reporte de sintomas. Cuando tengamos el sistema reestablecido, lo contactaremos para seguir. Compensaremos con 3 quetzales de tiempo de aire a los participantes que hicieron sus reportes entre el 1ro de septiembre y el dia de hoy. Gracias por su confianza.	Estimado pa		0					0		#N/A
efe36fa3c169bada62cc25e320dab5a2	platform	2016-09-14	38	Estimado participante, por problemas tecnicos, suspenderemos los servicios del proyecto VIE-ETI de reporte de sintomas. Cuando tengamos el sistema reestablecido, lo contactaremos para seguir. Compensaremos con 3 quetzales de tiempo de aire a los participantes que hicieron sus reportes entre el 1ro de septiembre y el dia de hoy. Gracias por su confianza.	Estimado pa		0					0		#N/A
c7f73b764421037918341bc613e27fb7	platform	2016-09-14	38	Estimado participante, por problemas tecnicos, suspenderemos los servicios del proyecto VIE-ETI de reporte de sintomas. Cuando tengamos el sistema reestablecido, lo contactaremos para seguir. Compensaremos con 3 quetzales de tiempo de aire a los participantes que hicieron sus reportes entre el 1ro de septiembre y el dia de hoy. Gracias por su confianza.	Estimado pa		0					0		#N/A
39218c52143dbc4ae351c5e9ff595fa5	platform	2016-09-14	38	Estimado participante, por problemas tecnicos, suspenderemos los servicios del proyecto VIE-ETI de reporte de sintomas. Cuando tengamos el sistema reestablecido, lo contactaremos para seguir. Compensaremos con 3 quetzales de tiempo de aire a los participantes que hicieron sus reportes entre el 1ro de septiembre y el dia de hoy. Gracias por su confianza.	Estimado pa		0					0		#N/A
725f38932cfa936e5d3582874c629305	platform	2016-09-14	38	Estimado participante, por problemas tecnicos, suspenderemos los servicios del proyecto VIE-ETI de reporte de sintomas. Cuando tengamos el sistema reestablecido, lo contactaremos para seguir. Compensaremos con 3 quetzales de tiempo de aire a los participantes que hicieron sus reportes entre el 1ro de septiembre y el dia de hoy. Gracias por su confianza.	Estimado pa		0					0		#N/A
68618a016f14218a57587aea6d92cb2a	platform	2016-09-14	38	Estimado participante, por problemas tecnicos, suspenderemos los servicios del proyecto VIE-ETI de reporte de sintomas. Cuando tengamos el sistema reestablecido, lo contactaremos para seguir. Compensaremos con 3 quetzales de tiempo de aire a los participantes que hicieron sus reportes entre el 1ro de septiembre y el dia de hoy. Gracias por su confianza.	Estimado pa		0					0		#N/A
ce812dd71e04d6a963fe245f2ee922f0	platform	2016-09-14	38	Estimado participante, por problemas tecnicos, suspenderemos los servicios del proyecto VIE-ETI de reporte de sintomas. Cuando tengamos el sistema reestablecido, lo contactaremos para seguir. Compensaremos con 3 quetzales de tiempo de aire a los participantes que hicieron sus reportes entre el 1ro de septiembre y el dia de hoy. Gracias por su confianza.	Estimado pa		0					0		#N/A
aeb1f9b7543782a6b984d4997d957925	platform	2016-09-14	38	Estimado participante, por problemas tecnicos, suspenderemos los servicios del proyecto VIE-ETI de reporte de sintomas. Cuando tengamos el sistema reestablecido, lo contactaremos para seguir. Compensaremos con 3 quetzales de tiempo de aire a los participantes que hicieron sus reportes entre el 1ro de septiembre y el dia de hoy. Gracias por su confianza.	Estimado pa		0					0		#N/A
3248c722c3355bd496d1521c33a6859f	platform	2016-09-14	38	Estimado participante, por problemas tecnicos, suspenderemos los servicios del proyecto VIE-ETI de reporte de sintomas. Cuando tengamos el sistema reestablecido, lo contactaremos para seguir. Compensaremos con 3 quetzales de tiempo de aire a los participantes que hicieron sus reportes entre el 1ro de septiembre y el dia de hoy. Gracias por su confianza.	Estimado pa		0					0		#N/A
36e26ba01593f799c856fa4011bcf106	platform	2016-09-14	38	Estimado participante, por problemas tecnicos, suspenderemos los servicios del proyecto VIE-ETI de reporte de sintomas. Cuando tengamos el sistema reestablecido, lo contactaremos para seguir. Compensaremos con 3 quetzales de tiempo de aire a los participantes que hicieron sus reportes entre el 1ro de septiembre y el dia de hoy. Gracias por su confianza.	Estimado pa		0					0		#N/A
b434eb9d42fe35d83d8f7a5323f71604	platform	2016-09-14	38	Estimado participante, por problemas tecnicos, suspenderemos los servicios del proyecto VIE-ETI de reporte de sintomas. Cuando tengamos el sistema reestablecido, lo contactaremos para seguir. Compensaremos con 3 quetzales de tiempo de aire a los participantes que hicieron sus reportes entre el 1ro de septiembre y el dia de hoy. Gracias por su confianza.	Estimado pa		0					0		#N/A
84b7f1d5d6bfd381ceccaeb02b7baeed	platform	2016-09-14	38	Estimado participante, por problemas tecnicos, suspenderemos los servicios del proyecto VIE-ETI de reporte de sintomas. Cuando tengamos el sistema reestablecido, lo contactaremos para seguir. Compensaremos con 3 quetzales de tiempo de aire a los participantes que hicieron sus reportes entre el 1ro de septiembre y el dia de hoy. Gracias por su confianza.	Estimado pa		0					0		#N/A
08f3932ac3818b66469f5c9e3ad9a825	platform	2016-09-14	38	Estimado participante, por problemas tecnicos, suspenderemos los servicios del proyecto VIE-ETI de reporte de sintomas. Cuando tengamos el sistema reestablecido, lo contactaremos para seguir. Compensaremos con 3 quetzales de tiempo de aire a los participantes que hicieron sus reportes entre el 1ro de septiembre y el dia de hoy. Gracias por su confianza.	Estimado pa		0					0		#N/A
df1da9aca6fcee8c6658a875ab54b261	platform	2016-09-14	38	Estimado participante, por problemas tecnicos, suspenderemos los servicios del proyecto VIE-ETI de reporte de sintomas. Cuando tengamos el sistema reestablecido, lo contactaremos para seguir. Compensaremos con 3 quetzales de tiempo de aire a los participantes que hicieron sus reportes entre el 1ro de septiembre y el dia de hoy. Gracias por su confianza.	Estimado pa		0					0		#N/A
0dc91b569c7cee2abda2cb49ee9835f1	platform	2016-09-14	38	Estimado participante, por problemas tecnicos, suspenderemos los servicios del proyecto VIE-ETI de reporte de sintomas. Cuando tengamos el sistema reestablecido, lo contactaremos para seguir. Compensaremos con 3 quetzales de tiempo de aire a los participantes que hicieron sus reportes entre el 1ro de septiembre y el dia de hoy. Gracias por su confianza.	Estimado pa		0					0		#N/A
635f5aa40850a26bf2e0428333d62ae2	platform	2016-09-14	38	Estimado participante, por problemas tecnicos, suspenderemos los servicios del proyecto VIE-ETI de reporte de sintomas. Cuando tengamos el sistema reestablecido, lo contactaremos para seguir. Compensaremos con 3 quetzales de tiempo de aire a los participantes que hicieron sus reportes entre el 1ro de septiembre y el dia de hoy. Gracias por su confianza.	Estimado pa		0					0		#N/A
e6b8d6c816c095b4ea7aa04fada133d3	platform	2016-09-14	38	Estimado participante, por problemas tecnicos, suspenderemos los servicios del proyecto VIE-ETI de reporte de sintomas. Cuando tengamos el sistema reestablecido, lo contactaremos para seguir. Compensaremos con 3 quetzales de tiempo de aire a los participantes que hicieron sus reportes entre el 1ro de septiembre y el dia de hoy. Gracias por su confianza.	Estimado pa		0					0		#N/A
3c2493b55941ae2a4859c8af123383d0	platform	2016-09-14	38	Estimado participante, por problemas tecnicos, suspenderemos los servicios del proyecto VIE-ETI de reporte de sintomas. Cuando tengamos el sistema reestablecido, lo contactaremos para seguir. Compensaremos con 3 quetzales de tiempo de aire a los participantes que hicieron sus reportes entre el 1ro de septiembre y el dia de hoy. Gracias por su confianza.	Estimado pa		0					0		#N/A
b75ea2fb2d8f0033fba42c0978c20bf0	platform	2016-09-14	38	Estimado participante, por problemas tecnicos, suspenderemos los servicios del proyecto VIE-ETI de reporte de sintomas. Cuando tengamos el sistema reestablecido, lo contactaremos para seguir. Compensaremos con 3 quetzales de tiempo de aire a los participantes que hicieron sus reportes entre el 1ro de septiembre y el dia de hoy. Gracias por su confianza.	Estimado pa		0					0		#N/A
a91def56d6415368e77fcb8972511145	platform	2016-09-14	38	Estimado participante, por problemas tecnicos, suspenderemos los servicios del proyecto VIE-ETI de reporte de sintomas. Cuando tengamos el sistema reestablecido, lo contactaremos para seguir. Compensaremos con 3 quetzales de tiempo de aire a los participantes que hicieron sus reportes entre el 1ro de septiembre y el dia de hoy. Gracias por su confianza.	Estimado pa		0					0		#N/A
d322208be8289983c4aca729fb45fcd1	platform	2016-09-14	38	Estimado participante, por problemas tecnicos, suspenderemos los servicios del proyecto VIE-ETI de reporte de sintomas. Cuando tengamos el sistema reestablecido, lo contactaremos para seguir. Compensaremos con 3 quetzales de tiempo de aire a los participantes que hicieron sus reportes entre el 1ro de septiembre y el dia de hoy. Gracias por su confianza.	Estimado pa		0					0		#N/A
78e4addca72d6fa01ace7ea2070b8724	platform	2016-09-14	38	Estimado participante, por problemas tecnicos, suspenderemos los servicios del proyecto VIE-ETI de reporte de sintomas. Cuando tengamos el sistema reestablecido, lo contactaremos para seguir. Compensaremos con 3 quetzales de tiempo de aire a los participantes que hicieron sus reportes entre el 1ro de septiembre y el dia de hoy. Gracias por su confianza.	Estimado pa		0					0		#N/A
ba6be632f3771a7cda508a97e68bba16	platform	2016-09-14	38	Estimado participante, por problemas tecnicos, suspenderemos los servicios del proyecto VIE-ETI de reporte de sintomas. Cuando tengamos el sistema reestablecido, lo contactaremos para seguir. Compensaremos con 3 quetzales de tiempo de aire a los participantes que hicieron sus reportes entre el 1ro de septiembre y el dia de hoy. Gracias por su confianza.	Estimado pa		0					0		#N/A
a08c134bf51d011a84add18ac92ee8e6	platform	2016-09-14	38	Estimado participante, por problemas tecnicos, suspenderemos los servicios del proyecto VIE-ETI de reporte de sintomas. Cuando tengamos el sistema reestablecido, lo contactaremos para seguir. Compensaremos con 3 quetzales de tiempo de aire a los participantes que hicieron sus reportes entre el 1ro de septiembre y el dia de hoy. Gracias por su confianza.	Estimado pa		0					0		#N/A
cf19e2d656d81c9facd8eb0b5123a490	platform	2016-09-14	38	Estimado participante, por problemas tecnicos, suspenderemos los servicios del proyecto VIE-ETI de reporte de sintomas. Cuando tengamos el sistema reestablecido, lo contactaremos para seguir. Compensaremos con 3 quetzales de tiempo de aire a los participantes que hicieron sus reportes entre el 1ro de septiembre y el dia de hoy. Gracias por su confianza.	Estimado pa		0					0		#N/A
473f69a1c8bb2afba0a00de66b3e9575	platform	2016-09-14	38	Estimado participante, por problemas tecnicos, suspenderemos los servicios del proyecto VIE-ETI de reporte de sintomas. Cuando tengamos el sistema reestablecido, lo contactaremos para seguir. Compensaremos con 3 quetzales de tiempo de aire a los participantes que hicieron sus reportes entre el 1ro de septiembre y el dia de hoy. Gracias por su confianza.	Estimado pa		0					0		#N/A
a7fd42ba8cff59070a858657fe86017d	platform	2016-09-14	38	Estimado participante, por problemas tecnicos, suspenderemos los servicios del proyecto VIE-ETI de reporte de sintomas. Cuando tengamos el sistema reestablecido, lo contactaremos para seguir. Compensaremos con 3 quetzales de tiempo de aire a los participantes que hicieron sus reportes entre el 1ro de septiembre y el dia de hoy. Gracias por su confianza.	Estimado pa		0					0		#N/A
4aa24e5b3aaf6e1b695adeff744e5acc	platform	2016-09-14	38	Estimado participante, por problemas tecnicos, suspenderemos los servicios del proyecto VIE-ETI de reporte de sintomas. Cuando tengamos el sistema reestablecido, lo contactaremos para seguir. Compensaremos con 3 quetzales de tiempo de aire a los participantes que hicieron sus reportes entre el 1ro de septiembre y el dia de hoy. Gracias por su confianza.	Estimado pa		0					0		#N/A
b36add129043ebc65a69206149b6ea88	platform	2016-09-14	38	Estimado participante, por problemas tecnicos, suspenderemos los servicios del proyecto VIE-ETI de reporte de sintomas. Cuando tengamos el sistema reestablecido, lo contactaremos para seguir. Compensaremos con 3 quetzales de tiempo de aire a los participantes que hicieron sus reportes entre el 1ro de septiembre y el dia de hoy. Gracias por su confianza.	Estimado pa		0					0		#N/A
2b47f4a92c19dcbfc0ab30bb14e6faf8	platform	2016-09-14	38	Estimado participante, por problemas tecnicos, suspenderemos los servicios del proyecto VIE-ETI de reporte de sintomas. Cuando tengamos el sistema reestablecido, lo contactaremos para seguir. Compensaremos con 3 quetzales de tiempo de aire a los participantes que hicieron sus reportes entre el 1ro de septiembre y el dia de hoy. Gracias por su confianza.	Estimado pa		0					0		#N/A
4ab74b8ea90d5a3dd20789355b403e4b	platform	2016-09-14	38	Estimado participante, por problemas tecnicos, suspenderemos los servicios del proyecto VIE-ETI de reporte de sintomas. Cuando tengamos el sistema reestablecido, lo contactaremos para seguir. Compensaremos con 3 quetzales de tiempo de aire a los participantes que hicieron sus reportes entre el 1ro de septiembre y el dia de hoy. Gracias por su confianza.	Estimado pa		0					0		#N/A
1a901c33645f2a4108b3936a80b3d9ab	platform	2016-09-14	38	Estimado participante, por problemas tecnicos, suspenderemos los servicios del proyecto VIE-ETI de reporte de sintomas. Cuando tengamos el sistema reestablecido, lo contactaremos para seguir. Compensaremos con 3 quetzales de tiempo de aire a los participantes que hicieron sus reportes entre el 1ro de septiembre y el dia de hoy. Gracias por su confianza.	Estimado pa		0					0		#N/A
abf6c570c6c799d38968b63eb24db4db	platform	2016-09-14	38	Estimado participante, por problemas tecnicos, suspenderemos los servicios del proyecto VIE-ETI de reporte de sintomas. Cuando tengamos el sistema reestablecido, lo contactaremos para seguir. Compensaremos con 3 quetzales de tiempo de aire a los participantes que hicieron sus reportes entre el 1ro de septiembre y el dia de hoy. Gracias por su confianza.	Estimado pa		0					0		#N/A
857b9cdfee5f5bc02403b5bae34f6b2c	platform	2016-09-14	38	Estimado participante, por problemas tecnicos, suspenderemos los servicios del proyecto VIE-ETI de reporte de sintomas. Cuando tengamos el sistema reestablecido, lo contactaremos para seguir. Compensaremos con 3 quetzales de tiempo de aire a los participantes que hicieron sus reportes entre el 1ro de septiembre y el dia de hoy. Gracias por su confianza.	Estimado pa		0					0		#N/A
de070d9dd517d71ea163196278f380cd	platform	2016-09-14	38	Estimado participante, por problemas tecnicos, suspenderemos los servicios del proyecto VIE-ETI de reporte de sintomas. Cuando tengamos el sistema reestablecido, lo contactaremos para seguir. Compensaremos con 3 quetzales de tiempo de aire a los participantes que hicieron sus reportes entre el 1ro de septiembre y el dia de hoy. Gracias por su confianza.	Estimado pa		0					0		#N/A
14cdd39baaed6a40d413d3b820588625	platform	2016-09-14	38	Estimado participante, por problemas tecnicos, suspenderemos los servicios del proyecto VIE-ETI de reporte de sintomas. Cuando tengamos el sistema reestablecido, lo contactaremos para seguir. Compensaremos con 3 quetzales de tiempo de aire a los participantes que hicieron sus reportes entre el 1ro de septiembre y el dia de hoy. Gracias por su confianza.	Estimado pa		0					0		#N/A
b7e0b4758269ec01e79fc5cb55dcf2f0	platform	2016-09-14	38	Estimado participante, por problemas tecnicos, suspenderemos los servicios del proyecto VIE-ETI de reporte de sintomas. Cuando tengamos el sistema reestablecido, lo contactaremos para seguir. Compensaremos con 3 quetzales de tiempo de aire a los participantes que hicieron sus reportes entre el 1ro de septiembre y el dia de hoy. Gracias por su confianza.	Estimado pa		0					0		#N/A
71cc4d346fdbd113b8be616402cbe8aa	platform	2016-09-14	38	Estimado participante, por problemas tecnicos, suspenderemos los servicios del proyecto VIE-ETI de reporte de sintomas. Cuando tengamos el sistema reestablecido, lo contactaremos para seguir. Compensaremos con 3 quetzales de tiempo de aire a los participantes que hicieron sus reportes entre el 1ro de septiembre y el dia de hoy. Gracias por su confianza.	Estimado pa		0					0		#N/A
6d9e022bcc8e7ec40d61dda6d06fbcc6	platform	2016-09-14	38	Estimado participante, por problemas tecnicos, suspenderemos los servicios del proyecto VIE-ETI de reporte de sintomas. Cuando tengamos el sistema reestablecido, lo contactaremos para seguir. Compensaremos con 3 quetzales de tiempo de aire a los participantes que hicieron sus reportes entre el 1ro de septiembre y el dia de hoy. Gracias por su confianza.	Estimado pa		0					0		#N/A
b6f6ac5f95a6a69fd033d110e8d2660e	platform	2016-09-14	38	Estimado participante, por problemas tecnicos, suspenderemos los servicios del proyecto VIE-ETI de reporte de sintomas. Cuando tengamos el sistema reestablecido, lo contactaremos para seguir. Compensaremos con 3 quetzales de tiempo de aire a los participantes que hicieron sus reportes entre el 1ro de septiembre y el dia de hoy. Gracias por su confianza.	Estimado pa		0					0		#N/A
0caa9f0023affa45e0b01a68fa704591	platform	2016-09-14	38	Estimado participante, por problemas tecnicos, suspenderemos los servicios del proyecto VIE-ETI de reporte de sintomas. Cuando tengamos el sistema reestablecido, lo contactaremos para seguir. Compensaremos con 3 quetzales de tiempo de aire a los participantes que hicieron sus reportes entre el 1ro de septiembre y el dia de hoy. Gracias por su confianza.	Estimado pa		0					0		#N/A
eb33c78cf51d8ab4a7ca81d653e022e7	platform	2016-09-14	38	Estimado participante, por problemas tecnicos, suspenderemos los servicios del proyecto VIE-ETI de reporte de sintomas. Cuando tengamos el sistema reestablecido, lo contactaremos para seguir. Compensaremos con 3 quetzales de tiempo de aire a los participantes que hicieron sus reportes entre el 1ro de septiembre y el dia de hoy. Gracias por su confianza.	Estimado pa		0					0		#N/A
b114f63be41463419a2b7418410aa05e	platform	2016-09-14	38	Estimado participante, por problemas tecnicos, suspenderemos los servicios del proyecto VIE-ETI de reporte de sintomas. Cuando tengamos el sistema reestablecido, lo contactaremos para seguir. Compensaremos con 3 quetzales de tiempo de aire a los participantes que hicieron sus reportes entre el 1ro de septiembre y el dia de hoy. Gracias por su confianza.	Estimado pa		0					0		#N/A
855a0f4d6baac2940d4052039f5b50cd	platform	2016-09-14	38	Estimado participante, por problemas tecnicos, suspenderemos los servicios del proyecto VIE-ETI de reporte de sintomas. Cuando tengamos el sistema reestablecido, lo contactaremos para seguir. Compensaremos con 3 quetzales de tiempo de aire a los participantes que hicieron sus reportes entre el 1ro de septiembre y el dia de hoy. Gracias por su confianza.	Estimado pa		0					0		#N/A
a72190e73edb471ab47782655696f5ed	platform	2016-09-14	38	Estimado participante, por problemas tecnicos, suspenderemos los servicios del proyecto VIE-ETI de reporte de sintomas. Cuando tengamos el sistema reestablecido, lo contactaremos para seguir. Compensaremos con 3 quetzales de tiempo de aire a los participantes que hicieron sus reportes entre el 1ro de septiembre y el dia de hoy. Gracias por su confianza.	Estimado pa		0					0		#N/A
727cd731d9bcd474f1b957636bb945ff	platform	2016-09-14	38	Estimado participante, por problemas tecnicos, suspenderemos los servicios del proyecto VIE-ETI de reporte de sintomas. Cuando tengamos el sistema reestablecido, lo contactaremos para seguir. Compensaremos con 3 quetzales de tiempo de aire a los participantes que hicieron sus reportes entre el 1ro de septiembre y el dia de hoy. Gracias por su confianza.	Estimado pa		0					0		#N/A
667aa6c99e395f01a791cc906190148c	platform	2016-09-14	38	Estimado participante, por problemas tecnicos, suspenderemos los servicios del proyecto VIE-ETI de reporte de sintomas. Cuando tengamos el sistema reestablecido, lo contactaremos para seguir. Compensaremos con 3 quetzales de tiempo de aire a los participantes que hicieron sus reportes entre el 1ro de septiembre y el dia de hoy. Gracias por su confianza.	Estimado pa		0					0		#N/A
1bd7ccf606468143d58d69144c5419cd	platform	2016-09-14	38	Estimado participante, por problemas tecnicos, suspenderemos los servicios del proyecto VIE-ETI de reporte de sintomas. Cuando tengamos el sistema reestablecido, lo contactaremos para seguir. Compensaremos con 3 quetzales de tiempo de aire a los participantes que hicieron sus reportes entre el 1ro de septiembre y el dia de hoy. Gracias por su confianza.	Estimado pa		0					0		#N/A
9f5e7826bb1c4e8ceb240276826aeca3	platform	2016-09-14	38	Estimado participante, por problemas tecnicos, suspenderemos los servicios del proyecto VIE-ETI de reporte de sintomas. Cuando tengamos el sistema reestablecido, lo contactaremos para seguir. Compensaremos con 3 quetzales de tiempo de aire a los participantes que hicieron sus reportes entre el 1ro de septiembre y el dia de hoy. Gracias por su confianza.	Estimado pa		0					0		#N/A
8522957bcd8258a16f4c7bca8d683a17	platform	2016-09-14	38	Estimado participante, por problemas tecnicos, suspenderemos los servicios del proyecto VIE-ETI de reporte de sintomas. Cuando tengamos el sistema reestablecido, lo contactaremos para seguir. Compensaremos con 3 quetzales de tiempo de aire a los participantes que hicieron sus reportes entre el 1ro de septiembre y el dia de hoy. Gracias por su confianza.	Estimado pa		0					0		#N/A
9eca50b0ae75b14caad43d9d899d1162	platform	2016-09-14	38	Estimado participante, por problemas tecnicos, suspenderemos los servicios del proyecto VIE-ETI de reporte de sintomas. Cuando tengamos el sistema reestablecido, lo contactaremos para seguir. Compensaremos con 3 quetzales de tiempo de aire a los participantes que hicieron sus reportes entre el 1ro de septiembre y el dia de hoy. Gracias por su confianza.	Estimado pa		0					0		#N/A
0e4398c0012a5aa16b14f5e095d87996	platform	2016-09-14	38	Estimado participante, por problemas tecnicos, suspenderemos los servicios del proyecto VIE-ETI de reporte de sintomas. Cuando tengamos el sistema reestablecido, lo contactaremos para seguir. Compensaremos con 3 quetzales de tiempo de aire a los participantes que hicieron sus reportes entre el 1ro de septiembre y el dia de hoy. Gracias por su confianza.	Estimado pa		0					0		#N/A
c0eb46474866000ced70f9d2f61407dc	platform	2016-09-14	38	Estimado participante, por problemas tecnicos, suspenderemos los servicios del proyecto VIE-ETI de reporte de sintomas. Cuando tengamos el sistema reestablecido, lo contactaremos para seguir. Compensaremos con 3 quetzales de tiempo de aire a los participantes que hicieron sus reportes entre el 1ro de septiembre y el dia de hoy. Gracias por su confianza.	Estimado pa		0					0		#N/A
a99b469e042689d17a3e17fae8f39ca2	platform	2016-09-14	38	Estimado participante, por problemas tecnicos, suspenderemos los servicios del proyecto VIE-ETI de reporte de sintomas. Cuando tengamos el sistema reestablecido, lo contactaremos para seguir. Compensaremos con 3 quetzales de tiempo de aire a los participantes que hicieron sus reportes entre el 1ro de septiembre y el dia de hoy. Gracias por su confianza.	Estimado pa		0					0		#N/A
26c511dc979a562320513d789fd3ed97	platform	2016-09-14	38	Estimado participante, por problemas tecnicos, suspenderemos los servicios del proyecto VIE-ETI de reporte de sintomas. Cuando tengamos el sistema reestablecido, lo contactaremos para seguir. Compensaremos con 3 quetzales de tiempo de aire a los participantes que hicieron sus reportes entre el 1ro de septiembre y el dia de hoy. Gracias por su confianza.	Estimado pa		0					0		#N/A
7fa8e81ac101c1befe335049de674df6	platform	2016-09-14	38	Estimado participante, por problemas tecnicos, suspenderemos los servicios del proyecto VIE-ETI de reporte de sintomas. Cuando tengamos el sistema reestablecido, lo contactaremos para seguir. Compensaremos con 3 quetzales de tiempo de aire a los participantes que hicieron sus reportes entre el 1ro de septiembre y el dia de hoy. Gracias por su confianza.	Estimado pa		0					0		#N/A
168e40742aab42fb0ee14cdfbb3b3b5f	platform	2016-09-14	38	Estimado participante, por problemas tecnicos, suspenderemos los servicios del proyecto VIE-ETI de reporte de sintomas. Cuando tengamos el sistema reestablecido, lo contactaremos para seguir. Compensaremos con 3 quetzales de tiempo de aire a los participantes que hicieron sus reportes entre el 1ro de septiembre y el dia de hoy. Gracias por su confianza.	Estimado pa		0					0		#N/A
fb19d91714220850ec3e7b5983846b51	platform	2016-09-14	38	Estimado participante, por problemas tecnicos, suspenderemos los servicios del proyecto VIE-ETI de reporte de sintomas. Cuando tengamos el sistema reestablecido, lo contactaremos para seguir. Compensaremos con 3 quetzales de tiempo de aire a los participantes que hicieron sus reportes entre el 1ro de septiembre y el dia de hoy. Gracias por su confianza.	Estimado pa		0					0		#N/A
419325e97bcc78ff5b63087c372b4e3b	platform	2016-09-14	38	Estimado participante, por problemas tecnicos, suspenderemos los servicios del proyecto VIE-ETI de reporte de sintomas. Cuando tengamos el sistema reestablecido, lo contactaremos para seguir. Compensaremos con 3 quetzales de tiempo de aire a los participantes que hicieron sus reportes entre el 1ro de septiembre y el dia de hoy. Gracias por su confianza.	Estimado pa		0					0		#N/A
45b86460f04f4a3b090f7918c19008c1	platform	2016-09-14	38	Estimado participante, por problemas tecnicos, suspenderemos los servicios del proyecto VIE-ETI de reporte de sintomas. Cuando tengamos el sistema reestablecido, lo contactaremos para seguir. Compensaremos con 3 quetzales de tiempo de aire a los participantes que hicieron sus reportes entre el 1ro de septiembre y el dia de hoy. Gracias por su confianza.	Estimado pa		0					0		#N/A
1568128565b0cfd66c44f8a1876e9b78	platform	2016-09-14	38	Estimado participante, por problemas tecnicos, suspenderemos los servicios del proyecto VIE-ETI de reporte de sintomas. Cuando tengamos el sistema reestablecido, lo contactaremos para seguir. Compensaremos con 3 quetzales de tiempo de aire a los participantes que hicieron sus reportes entre el 1ro de septiembre y el dia de hoy. Gracias por su confianza.	Estimado pa		0					0		#N/A
1e02e2806e431696bde80a1748b98a4b	platform	2016-09-14	38	Estimado participante, por problemas tecnicos, suspenderemos los servicios del proyecto VIE-ETI de reporte de sintomas. Cuando tengamos el sistema reestablecido, lo contactaremos para seguir. Compensaremos con 3 quetzales de tiempo de aire a los participantes que hicieron sus reportes entre el 1ro de septiembre y el dia de hoy. Gracias por su confianza.	Estimado pa		0					0		#N/A
a6346851848dc8bd1c2bd16a2b6c4ba0	platform	2016-09-14	38	Estimado participante, por problemas tecnicos, suspenderemos los servicios del proyecto VIE-ETI de reporte de sintomas. Cuando tengamos el sistema reestablecido, lo contactaremos para seguir. Compensaremos con 3 quetzales de tiempo de aire a los participantes que hicieron sus reportes entre el 1ro de septiembre y el dia de hoy. Gracias por su confianza.	Estimado pa		0					0		#N/A
c7877123a9b9cfaa979df20d53a6e382	platform	2016-09-14	38	Estimado participante, por problemas tecnicos, suspenderemos los servicios del proyecto VIE-ETI de reporte de sintomas. Cuando tengamos el sistema reestablecido, lo contactaremos para seguir. Compensaremos con 3 quetzales de tiempo de aire a los participantes que hicieron sus reportes entre el 1ro de septiembre y el dia de hoy. Gracias por su confianza.	Estimado pa		0					0		#N/A
8732c8c00536d3ffea3b84415d5e150d	platform	2016-09-14	38	Estimado participante, por problemas tecnicos, suspenderemos los servicios del proyecto VIE-ETI de reporte de sintomas. Cuando tengamos el sistema reestablecido, lo contactaremos para seguir. Compensaremos con 3 quetzales de tiempo de aire a los participantes que hicieron sus reportes entre el 1ro de septiembre y el dia de hoy. Gracias por su confianza.	Estimado pa		0					0		#N/A
5193eb39fb7858b3285868c856060113	platform	2016-09-14	38	Estimado participante, por problemas tecnicos, suspenderemos los servicios del proyecto VIE-ETI de reporte de sintomas. Cuando tengamos el sistema reestablecido, lo contactaremos para seguir. Compensaremos con 3 quetzales de tiempo de aire a los participantes que hicieron sus reportes entre el 1ro de septiembre y el dia de hoy. Gracias por su confianza.	Estimado pa		0					0		#N/A
8cb6073ec1a588f7a9b26308600d54bf	platform	2016-09-14	38	Estimado participante, por problemas tecnicos, suspenderemos los servicios del proyecto VIE-ETI de reporte de sintomas. Cuando tengamos el sistema reestablecido, lo contactaremos para seguir. Compensaremos con 3 quetzales de tiempo de aire a los participantes que hicieron sus reportes entre el 1ro de septiembre y el dia de hoy. Gracias por su confianza.	Estimado pa		0					0		#N/A
16d08e0765297723ea4b0152b5123064	platform	2016-09-14	38	Estimado participante, por problemas tecnicos, suspenderemos los servicios del proyecto VIE-ETI de reporte de sintomas. Cuando tengamos el sistema reestablecido, lo contactaremos para seguir. Compensaremos con 3 quetzales de tiempo de aire a los participantes que hicieron sus reportes entre el 1ro de septiembre y el dia de hoy. Gracias por su confianza.	Estimado pa		0					0		#N/A
f5dff6d0769722d2c039ee31c08974bb	platform	2016-09-14	38	Estimado participante, por problemas tecnicos, suspenderemos los servicios del proyecto VIE-ETI de reporte de sintomas. Cuando tengamos el sistema reestablecido, lo contactaremos para seguir. Compensaremos con 3 quetzales de tiempo de aire a los participantes que hicieron sus reportes entre el 1ro de septiembre y el dia de hoy. Gracias por su confianza.	Estimado pa		0					0		#N/A
5160ba21e1523aac8b855e9b1aa0ece4	platform	2016-09-14	38	Estimado participante, por problemas tecnicos, suspenderemos los servicios del proyecto VIE-ETI de reporte de sintomas. Cuando tengamos el sistema reestablecido, lo contactaremos para seguir. Compensaremos con 3 quetzales de tiempo de aire a los participantes que hicieron sus reportes entre el 1ro de septiembre y el dia de hoy. Gracias por su confianza.	Estimado pa		0					0		#N/A
2082e6cdcd3c3fc975796402fb94bc3b	platform	2016-09-14	38	Estimado participante, por problemas tecnicos, suspenderemos los servicios del proyecto VIE-ETI de reporte de sintomas. Cuando tengamos el sistema reestablecido, lo contactaremos para seguir. Compensaremos con 3 quetzales de tiempo de aire a los participantes que hicieron sus reportes entre el 1ro de septiembre y el dia de hoy. Gracias por su confianza.	Estimado pa		0					0		#N/A
a90d1523a7b6dcbf1f3ccc344f0dbe02	platform	2016-09-14	38	Estimado participante, por problemas tecnicos, suspenderemos los servicios del proyecto VIE-ETI de reporte de sintomas. Cuando tengamos el sistema reestablecido, lo contactaremos para seguir. Compensaremos con 3 quetzales de tiempo de aire a los participantes que hicieron sus reportes entre el 1ro de septiembre y el dia de hoy. Gracias por su confianza.	Estimado pa		0					0		#N/A
aee3d3a5eb7e2bbb088c14d751eded1a	platform	2016-09-14	38	Estimado participante, por problemas tecnicos, suspenderemos los servicios del proyecto VIE-ETI de reporte de sintomas. Cuando tengamos el sistema reestablecido, lo contactaremos para seguir. Compensaremos con 3 quetzales de tiempo de aire a los participantes que hicieron sus reportes entre el 1ro de septiembre y el dia de hoy. Gracias por su confianza.	Estimado pa		0					0		#N/A
8200b5eb48dea1ea327af605d93ba2fc	platform	2016-09-14	38	Estimado participante, por problemas tecnicos, suspenderemos los servicios del proyecto VIE-ETI de reporte de sintomas. Cuando tengamos el sistema reestablecido, lo contactaremos para seguir. Compensaremos con 3 quetzales de tiempo de aire a los participantes que hicieron sus reportes entre el 1ro de septiembre y el dia de hoy. Gracias por su confianza.	Estimado pa		0					0		#N/A
3ed7219d075b1c381c6da20d25dddf1a	platform	2016-09-14	38	Estimado participante, por problemas tecnicos, suspenderemos los servicios del proyecto VIE-ETI de reporte de sintomas. Cuando tengamos el sistema reestablecido, lo contactaremos para seguir. Compensaremos con 3 quetzales de tiempo de aire a los participantes que hicieron sus reportes entre el 1ro de septiembre y el dia de hoy. Gracias por su confianza.	Estimado pa		0					0		#N/A
b40d8423a8d3eef7e9bd6052940780eb	platform	2016-09-14	38	Estimado participante, por problemas tecnicos, suspenderemos los servicios del proyecto VIE-ETI de reporte de sintomas. Cuando tengamos el sistema reestablecido, lo contactaremos para seguir. Compensaremos con 3 quetzales de tiempo de aire a los participantes que hicieron sus reportes entre el 1ro de septiembre y el dia de hoy. Gracias por su confianza.	Estimado pa		0					0		#N/A
a462e91ec03c136d878d94c0123afa88	platform	2016-09-14	38	Estimado participante, por problemas tecnicos, suspenderemos los servicios del proyecto VIE-ETI de reporte de sintomas. Cuando tengamos el sistema reestablecido, lo contactaremos para seguir. Compensaremos con 3 quetzales de tiempo de aire a los participantes que hicieron sus reportes entre el 1ro de septiembre y el dia de hoy. Gracias por su confianza.	Estimado pa		0					0		#N/A
bc44938fe5f91ec146360bb77e83868b	platform	2016-09-14	38	Estimado participante, por problemas tecnicos, suspenderemos los servicios del proyecto VIE-ETI de reporte de sintomas. Cuando tengamos el sistema reestablecido, lo contactaremos para seguir. Compensaremos con 3 quetzales de tiempo de aire a los participantes que hicieron sus reportes entre el 1ro de septiembre y el dia de hoy. Gracias por su confianza.	Estimado pa		0					0		#N/A
94470b99ed8e9d48c07b73bbaab8cd0a	platform	2016-09-14	38	Estimado participante, por problemas tecnicos, suspenderemos los servicios del proyecto VIE-ETI de reporte de sintomas. Cuando tengamos el sistema reestablecido, lo contactaremos para seguir. Compensaremos con 3 quetzales de tiempo de aire a los participantes que hicieron sus reportes entre el 1ro de septiembre y el dia de hoy. Gracias por su confianza.	Estimado pa		0					0		#N/A
f402c6decbcd0d82817fa86cd2c13acb	platform	2016-09-14	38	Estimado participante, por problemas tecnicos, suspenderemos los servicios del proyecto VIE-ETI de reporte de sintomas. Cuando tengamos el sistema reestablecido, lo contactaremos para seguir. Compensaremos con 3 quetzales de tiempo de aire a los participantes que hicieron sus reportes entre el 1ro de septiembre y el dia de hoy. Gracias por su confianza.	Estimado pa		0					0		#N/A
736cb93239b88cd4dabac9378619d882	platform	2016-09-14	38	Estimado participante, por problemas tecnicos, suspenderemos los servicios del proyecto VIE-ETI de reporte de sintomas. Cuando tengamos el sistema reestablecido, lo contactaremos para seguir. Compensaremos con 3 quetzales de tiempo de aire a los participantes que hicieron sus reportes entre el 1ro de septiembre y el dia de hoy. Gracias por su confianza.	Estimado pa		0					0		#N/A
bcfec04299040976b81ba83745e98c3c	platform	2016-09-14	38	Estimado participante, por problemas tecnicos, suspenderemos los servicios del proyecto VIE-ETI de reporte de sintomas. Cuando tengamos el sistema reestablecido, lo contactaremos para seguir. Compensaremos con 3 quetzales de tiempo de aire a los participantes que hicieron sus reportes entre el 1ro de septiembre y el dia de hoy. Gracias por su confianza.	Estimado pa		0					0		#N/A
796f368b717702befc876c3712e5f336	platform	2016-09-14	38	Estimado participante, por problemas tecnicos, suspenderemos los servicios del proyecto VIE-ETI de reporte de sintomas. Cuando tengamos el sistema reestablecido, lo contactaremos para seguir. Compensaremos con 3 quetzales de tiempo de aire a los participantes que hicieron sus reportes entre el 1ro de septiembre y el dia de hoy. Gracias por su confianza.	Estimado pa		0					0		#N/A
4c74dff7b094bb413758bd5520452291	platform	2016-09-14	38	Estimado participante, por problemas tecnicos, suspenderemos los servicios del proyecto VIE-ETI de reporte de sintomas. Cuando tengamos el sistema reestablecido, lo contactaremos para seguir. Compensaremos con 3 quetzales de tiempo de aire a los participantes que hicieron sus reportes entre el 1ro de septiembre y el dia de hoy. Gracias por su confianza.	Estimado pa		0					0		#N/A
f497db9735a0eb9986aeb961dde02569	platform	2016-09-14	38	Estimado participante, por problemas tecnicos, suspenderemos los servicios del proyecto VIE-ETI de reporte de sintomas. Cuando tengamos el sistema reestablecido, lo contactaremos para seguir. Compensaremos con 3 quetzales de tiempo de aire a los participantes que hicieron sus reportes entre el 1ro de septiembre y el dia de hoy. Gracias por su confianza.	Estimado pa		0					0		#N/A
5641801d8180a0ebdef9cd0a07dab461	platform	2016-09-14	38	Estimado participante, por problemas tecnicos, suspenderemos los servicios del proyecto VIE-ETI de reporte de sintomas. Cuando tengamos el sistema reestablecido, lo contactaremos para seguir. Compensaremos con 3 quetzales de tiempo de aire a los participantes que hicieron sus reportes entre el 1ro de septiembre y el dia de hoy. Gracias por su confianza.	Estimado pa		0					0		#N/A
cc43d77ba3c8211b2890f7cacd188f63	platform	2016-09-14	38	Estimado participante, por problemas tecnicos, suspenderemos los servicios del proyecto VIE-ETI de reporte de sintomas. Cuando tengamos el sistema reestablecido, lo contactaremos para seguir. Compensaremos con 3 quetzales de tiempo de aire a los participantes que hicieron sus reportes entre el 1ro de septiembre y el dia de hoy. Gracias por su confianza.	Estimado pa		0					0		#N/A
7c9c12d93f91f1586417133f6ee8fbd7	platform	2016-09-14	38	Estimado participante, por problemas tecnicos, suspenderemos los servicios del proyecto VIE-ETI de reporte de sintomas. Cuando tengamos el sistema reestablecido, lo contactaremos para seguir. Compensaremos con 3 quetzales de tiempo de aire a los participantes que hicieron sus reportes entre el 1ro de septiembre y el dia de hoy. Gracias por su confianza.	Estimado pa		0					0		#N/A
a9e34b7e364bd7b0be6bbb1f038e9e98	platform	2016-09-14	38	Estimado participante, por problemas tecnicos, suspenderemos los servicios del proyecto VIE-ETI de reporte de sintomas. Cuando tengamos el sistema reestablecido, lo contactaremos para seguir. Compensaremos con 3 quetzales de tiempo de aire a los participantes que hicieron sus reportes entre el 1ro de septiembre y el dia de hoy. Gracias por su confianza.	Estimado pa		0					0		#N/A
c0e1418524d2525f3a88f419f87f5794	platform	2016-09-14	38	Estimado participante, por problemas tecnicos, suspenderemos los servicios del proyecto VIE-ETI de reporte de sintomas. Cuando tengamos el sistema reestablecido, lo contactaremos para seguir. Compensaremos con 3 quetzales de tiempo de aire a los participantes que hicieron sus reportes entre el 1ro de septiembre y el dia de hoy. Gracias por su confianza.	Estimado pa		0					0		#N/A
166e9f6bd0bd817c73daf6b4f2562673	platform	2016-09-14	38	Estimado participante, por problemas tecnicos, suspenderemos los servicios del proyecto VIE-ETI de reporte de sintomas. Cuando tengamos el sistema reestablecido, lo contactaremos para seguir. Compensaremos con 3 quetzales de tiempo de aire a los participantes que hicieron sus reportes entre el 1ro de septiembre y el dia de hoy. Gracias por su confianza.	Estimado pa		0					0		#N/A
f2db0b13b12772862158711f7e8a3156	platform	2016-09-14	38	Estimado participante, por problemas tecnicos, suspenderemos los servicios del proyecto VIE-ETI de reporte de sintomas. Cuando tengamos el sistema reestablecido, lo contactaremos para seguir. Compensaremos con 3 quetzales de tiempo de aire a los participantes que hicieron sus reportes entre el 1ro de septiembre y el dia de hoy. Gracias por su confianza.	Estimado pa		0					0		#N/A
ed74f7d182e95b63e755071e811db225	platform	2016-09-14	38	Estimado participante, por problemas tecnicos, suspenderemos los servicios del proyecto VIE-ETI de reporte de sintomas. Cuando tengamos el sistema reestablecido, lo contactaremos para seguir. Compensaremos con 3 quetzales de tiempo de aire a los participantes que hicieron sus reportes entre el 1ro de septiembre y el dia de hoy. Gracias por su confianza.	Estimado pa		0					0		#N/A
platform	60389834fa6be31c614721fe6b9c1638	2016-09-14	38	O	O	0	1					0	0	55		1
platform	5ff6411b9ec0ae90025200b5fb510cdf	2016-09-14	38	0	0	0	1					0	0	65		3
5ff6411b9ec0ae90025200b5fb510cdf	platform	2016-09-14	38	Temporalmente fuera de servicio.	Temporalmen		0					0		#N/A
platform	74a65b65e411a92afd0cb0044bdba0e3	2016-09-14	38	Bayron Santos ha actualizado su estado: https://fb.com/l/1WjAlTm0LkkExLO Responde con tu comentario o "gusta".	Bayron Sant		0					0		#N/A
platform	7e5230ee0bbbd6e95fe11aa8627c7bad	2016-09-14	38	1	1	1	1					1	0	24		4
7e5230ee0bbbd6e95fe11aa8627c7bad	platform	2016-09-14	38	Temporalmente fuera de servicio.	Temporalmen		0					0		#N/A
60389834fa6be31c614721fe6b9c1638	platform	2016-09-14	38	Estimado participante, por problemas tecnicos, suspenderemos los servicios del proyecto VIE-ETI de reporte de sintomas. Cuando tengamos el sistema reestablecido, lo contactaremos para seguir. Compensaremos con 3 quetzales de tiempo de aire a los participantes que hicieron sus reportes entre el 1ro de septiembre y el dia de hoy. Gracias por su confianza.	Estimado pa		0					0		#N/A
platform	3dabb39cca589c0d4dd533138617cbb0	2016-09-14	38	Yo hoy iba enviar mii reporte ya no se puede??????	Yo hoy iba		1					0		28		.
3dabb39cca589c0d4dd533138617cbb0	platform	2016-09-14	38	Gracias por su pregunta. Estamos mejorando el sistema de reportes, por lo que el servicio estÃ¡ temporalmente deshabilitado. Lo contactaremos de nuevo a usted y a los demas participantes cuando este todo listo de nuevo. Gracias por su gran apoyo.	Gracias por		0					0		#N/A
platform	17f2e8d242979a59b008819d5df3ffbb	2016-09-16	38	Estas suscrito al servicio de SMS de Tigo Business Agencias BUC. Todos los mensajes que recibas son GRATIS. Para cancelar tu suscripcion responde con la palabra CANCELAR al 0050230000202	Estas suscr		0					0		#N/A
platform	09d2af2d17291ae6c48466c7bd2fa020	2016-09-16	38	0	0	0	0					0	0	#N/A
09d2af2d17291ae6c48466c7bd2fa020	platform	2016-09-16	38	Temporalmente fuera de servicio.	Temporalmen		0					0		#N/A
platform	17f2e8d242979a59b008819d5df3ffbb	2016-09-16	38	Tigo Business: ¡Fin de semana Samsung! Hasta el 19 septiembre al adquirir tu plan empresarial Todos sin limites por Q799 te llevas ¡Gratis! un Samsung S7 Edge Black Antes Q.2,699 pregunta sobre todas las promociones disponibles para tu empresa en tu agencia mas cercana. *Aplica Restricciones	Tigo Busine		0					0		#N/A
platform	09d2af2d17291ae6c48466c7bd2fa020	2016-09-16	38	0	0	0	0					0	0	#N/A
09d2af2d17291ae6c48466c7bd2fa020	platform	2016-09-16	38	Temporalmente fuera de servicio.	Temporalmen		0					0		#N/A
0dfa1ebc733fdf52aa0b49528dc0575f	platform	2016-09-16	38	Suspenderemos temporalmente el estudio de gripe. Daremos 3Q de credito si envio reporte entre el 1 y 15 sept. Gracias lo contactaremos cuando reanude VIE-ETI	Suspenderem		0					0		#N/A
9502a418ff38f605ab32765f7c410d22	platform	2016-09-16	38	Suspenderemos temporalmente el estudio de gripe. Daremos 3Q de credito si envio reporte entre el 1 y 15 sept. Gracias lo contactaremos cuando reanude VIE-ETI	Suspenderem		0					0		#N/A
598cfb0593a696fe0b40792b0d646320	platform	2016-09-16	38	Suspenderemos temporalmente el estudio de gripe. Daremos 3Q de credito si envio reporte entre el 1 y 15 sept. Gracias lo contactaremos cuando reanude VIE-ETI	Suspenderem		0					0		#N/A
8a4fce857f2f7d9df78ad6019cf07e11	platform	2016-09-16	38	Suspenderemos temporalmente el estudio de gripe. Daremos 3Q de credito si envio reporte entre el 1 y 15 sept. Gracias lo contactaremos cuando reanude VIE-ETI	Suspenderem		0					0		#N/A
0a56f286c2af4ff51a47c083b95d7583	platform	2016-09-16	38	Suspenderemos temporalmente el estudio de gripe. Daremos 3Q de credito si envio reporte entre el 1 y 15 sept. Gracias lo contactaremos cuando reanude VIE-ETI	Suspenderem		0					0		#N/A
5a3846afd21046706c075e84a57a4884	platform	2016-09-16	38	Suspenderemos temporalmente el estudio de gripe. Daremos 3Q de credito si envio reporte entre el 1 y 15 sept. Gracias lo contactaremos cuando reanude VIE-ETI	Suspenderem		0					0		#N/A
696a3f11e5cff7af75580fd99c7eae11	platform	2016-09-16	38	Suspenderemos temporalmente el estudio de gripe. Daremos 3Q de credito si envio reporte entre el 1 y 15 sept. Gracias lo contactaremos cuando reanude VIE-ETI	Suspenderem		0					0		#N/A
74faff7adefc5b110156637307773414	platform	2016-09-16	38	Suspenderemos temporalmente el estudio de gripe. Daremos 3Q de credito si envio reporte entre el 1 y 15 sept. Gracias lo contactaremos cuando reanude VIE-ETI	Suspenderem		0					0		#N/A
b93f235d477550994754bfc32daf2013	platform	2016-09-16	38	Suspenderemos temporalmente el estudio de gripe. Daremos 3Q de credito si envio reporte entre el 1 y 15 sept. Gracias lo contactaremos cuando reanude VIE-ETI	Suspenderem		0					0		#N/A
4e8031490f23359cf8b5b5417d7fd56d	platform	2016-09-16	38	Suspenderemos temporalmente el estudio de gripe. Daremos 3Q de credito si envio reporte entre el 1 y 15 sept. Gracias lo contactaremos cuando reanude VIE-ETI	Suspenderem		0					0		#N/A
b9581e3918708759c01d3e79211de402	platform	2016-09-16	38	Suspenderemos temporalmente el estudio de gripe. Daremos 3Q de credito si envio reporte entre el 1 y 15 sept. Gracias lo contactaremos cuando reanude VIE-ETI	Suspenderem		0					0		#N/A
f72b939abf0dd93c6ac72ddaedf7185f	platform	2016-09-16	38	Suspenderemos temporalmente el estudio de gripe. Daremos 3Q de credito si envio reporte entre el 1 y 15 sept. Gracias lo contactaremos cuando reanude VIE-ETI	Suspenderem		0					0		#N/A
67fd1157df73826ce7aa84934ca5bdac	platform	2016-09-16	38	Suspenderemos temporalmente el estudio de gripe. Daremos 3Q de credito si envio reporte entre el 1 y 15 sept. Gracias lo contactaremos cuando reanude VIE-ETI	Suspenderem		0					0		#N/A
5ff6411b9ec0ae90025200b5fb510cdf	platform	2016-09-16	38	Suspenderemos temporalmente el estudio de gripe. Daremos 3Q de credito si envio reporte entre el 1 y 15 sept. Gracias lo contactaremos cuando reanude VIE-ETI	Suspenderem		0					0		#N/A
4512802be20d1e9fc13b989d371f19d4	platform	2016-09-16	38	Suspenderemos temporalmente el estudio de gripe. Daremos 3Q de credito si envio reporte entre el 1 y 15 sept. Gracias lo contactaremos cuando reanude VIE-ETI	Suspenderem		0					0		#N/A
0d0a633e386ef1e7d6853740231f51cd	platform	2016-09-16	38	Suspenderemos temporalmente el estudio de gripe. Daremos 3Q de credito si envio reporte entre el 1 y 15 sept. Gracias lo contactaremos cuando reanude VIE-ETI	Suspenderem		0					0		#N/A
4f2d397db06ded4ab079e56818177af3	platform	2016-09-16	38	Suspenderemos temporalmente el estudio de gripe. Daremos 3Q de credito si envio reporte entre el 1 y 15 sept. Gracias lo contactaremos cuando reanude VIE-ETI	Suspenderem		0					0		#N/A
65f1868c8de83425291281cc012c7744	platform	2016-09-16	38	Suspenderemos temporalmente el estudio de gripe. Daremos 3Q de credito si envio reporte entre el 1 y 15 sept. Gracias lo contactaremos cuando reanude VIE-ETI	Suspenderem		0					0		#N/A
1474ad45cfc4bab625000caeebd9c3f8	platform	2016-09-16	38	Suspenderemos temporalmente el estudio de gripe. Daremos 3Q de credito si envio reporte entre el 1 y 15 sept. Gracias lo contactaremos cuando reanude VIE-ETI	Suspenderem		0					0		#N/A
8e6b871435be117b5b1c78c000263d6a	platform	2016-09-16	38	Suspenderemos temporalmente el estudio de gripe. Daremos 3Q de credito si envio reporte entre el 1 y 15 sept. Gracias lo contactaremos cuando reanude VIE-ETI	Suspenderem		0					0		#N/A
b7e106c5dd3418d4d66332763a6ffecf	platform	2016-09-16	38	Suspenderemos temporalmente el estudio de gripe. Daremos 3Q de credito si envio reporte entre el 1 y 15 sept. Gracias lo contactaremos cuando reanude VIE-ETI	Suspenderem		0					0		#N/A
d72feb718afacc4212f19e962974057b	platform	2016-09-16	38	Suspenderemos temporalmente el estudio de gripe. Daremos 3Q de credito si envio reporte entre el 1 y 15 sept. Gracias lo contactaremos cuando reanude VIE-ETI	Suspenderem		0					0		#N/A
bcce46751efad32acd4a4d88711e6abe	platform	2016-09-16	38	Suspenderemos temporalmente el estudio de gripe. Daremos 3Q de credito si envio reporte entre el 1 y 15 sept. Gracias lo contactaremos cuando reanude VIE-ETI	Suspenderem		0					0		#N/A
dab9b44db61a0b8b56d05c06354ec552	platform	2016-09-16	38	Suspenderemos temporalmente el estudio de gripe. Daremos 3Q de credito si envio reporte entre el 1 y 15 sept. Gracias lo contactaremos cuando reanude VIE-ETI	Suspenderem		0					0		#N/A
cd96c737ac6731c4128339a65c9ff0b5	platform	2016-09-16	38	Suspenderemos temporalmente el estudio de gripe. Daremos 3Q de credito si envio reporte entre el 1 y 15 sept. Gracias lo contactaremos cuando reanude VIE-ETI	Suspenderem		0					0		#N/A
fc0dea3c73878d3c4ab2cda80eca93ad	platform	2016-09-16	38	Suspenderemos temporalmente el estudio de gripe. Daremos 3Q de credito si envio reporte entre el 1 y 15 sept. Gracias lo contactaremos cuando reanude VIE-ETI	Suspenderem		0					0		#N/A
a3eb6e907aff03dded0dbd7d383fc450	platform	2016-09-16	38	Suspenderemos temporalmente el estudio de gripe. Daremos 3Q de credito si envio reporte entre el 1 y 15 sept. Gracias lo contactaremos cuando reanude VIE-ETI	Suspenderem		0					0		#N/A
e2bd85415d493541651d37bcae740c8b	platform	2016-09-16	38	Suspenderemos temporalmente el estudio de gripe. Daremos 3Q de credito si envio reporte entre el 1 y 15 sept. Gracias lo contactaremos cuando reanude VIE-ETI	Suspenderem		0					0		#N/A
e7632dae9d0df729986b730de8179a0c	platform	2016-09-16	38	Suspenderemos temporalmente el estudio de gripe. Daremos 3Q de credito si envio reporte entre el 1 y 15 sept. Gracias lo contactaremos cuando reanude VIE-ETI	Suspenderem		0					0		#N/A
20e5534bcee666f6140b468828c44965	platform	2016-09-16	38	Suspenderemos temporalmente el estudio de gripe. Daremos 3Q de credito si envio reporte entre el 1 y 15 sept. Gracias lo contactaremos cuando reanude VIE-ETI	Suspenderem		0					0		#N/A
94e34aeadb909f2533417f838ed0f6ed	platform	2016-09-16	38	Suspenderemos temporalmente el estudio de gripe. Daremos 3Q de credito si envio reporte entre el 1 y 15 sept. Gracias lo contactaremos cuando reanude VIE-ETI	Suspenderem		0					0		#N/A
7d4119c7b12f54bb74185967b38c3974	platform	2016-09-16	38	Suspenderemos temporalmente el estudio de gripe. Daremos 3Q de credito si envio reporte entre el 1 y 15 sept. Gracias lo contactaremos cuando reanude VIE-ETI	Suspenderem		0					0		#N/A
785b9d8c145d3e01841bd0e9e240bc23	platform	2016-09-16	38	Suspenderemos temporalmente el estudio de gripe. Daremos 3Q de credito si envio reporte entre el 1 y 15 sept. Gracias lo contactaremos cuando reanude VIE-ETI	Suspenderem		0					0		#N/A
b9103fc4d6eed23377c45e2cf42796d4	platform	2016-09-16	38	Suspenderemos temporalmente el estudio de gripe. Daremos 3Q de credito si envio reporte entre el 1 y 15 sept. Gracias lo contactaremos cuando reanude VIE-ETI	Suspenderem		0					0		#N/A
d8cb73e798bf9353ccb078dfe1447b01	platform	2016-09-16	38	Suspenderemos temporalmente el estudio de gripe. Daremos 3Q de credito si envio reporte entre el 1 y 15 sept. Gracias lo contactaremos cuando reanude VIE-ETI	Suspenderem		0					0		#N/A
60389834fa6be31c614721fe6b9c1638	platform	2016-09-16	38	Suspenderemos temporalmente el estudio de gripe. Daremos 3Q de credito si envio reporte entre el 1 y 15 sept. Gracias lo contactaremos cuando reanude VIE-ETI	Suspenderem		0					0		#N/A
4bb0831a053f54aa48850f769a15e3b5	platform	2016-09-16	38	Suspenderemos temporalmente el estudio de gripe. Daremos 3Q de credito si envio reporte entre el 1 y 15 sept. Gracias lo contactaremos cuando reanude VIE-ETI	Suspenderem		0					0		#N/A
c82242b0aaa13393dbde3261296b1b9e	platform	2016-09-16	38	Suspenderemos temporalmente el estudio de gripe. Daremos 3Q de credito si envio reporte entre el 1 y 15 sept. Gracias lo contactaremos cuando reanude VIE-ETI	Suspenderem		0					0		#N/A
15c11b8ebba85fe4104548df0ddd959f	platform	2016-09-16	38	Suspenderemos temporalmente el estudio de gripe. Daremos 3Q de credito si envio reporte entre el 1 y 15 sept. Gracias lo contactaremos cuando reanude VIE-ETI	Suspenderem		0					0		#N/A
c2b685db525c9384b85ef579eb057f21	platform	2016-09-16	38	Suspenderemos temporalmente el estudio de gripe. Daremos 3Q de credito si envio reporte entre el 1 y 15 sept. Gracias lo contactaremos cuando reanude VIE-ETI	Suspenderem		0					0		#N/A
9a65f3c124fb0b965c369b5a6e4ea5c9	platform	2016-09-16	38	Suspenderemos temporalmente el estudio de gripe. Daremos 3Q de credito si envio reporte entre el 1 y 15 sept. Gracias lo contactaremos cuando reanude VIE-ETI	Suspenderem		0					0		#N/A
71bb15fb0ef702a653e7f8efa7dd4fb8	platform	2016-09-16	38	Suspenderemos temporalmente el estudio de gripe. Daremos 3Q de credito si envio reporte entre el 1 y 15 sept. Gracias lo contactaremos cuando reanude VIE-ETI	Suspenderem		0					0		#N/A
f9fd39fc5e4a76b34ad6dfebd9abb789	platform	2016-09-16	38	Suspenderemos temporalmente el estudio de gripe. Daremos 3Q de credito si envio reporte entre el 1 y 15 sept. Gracias lo contactaremos cuando reanude VIE-ETI	Suspenderem		0					0		#N/A
6402058c51302709fa45fec9e373bfdc	platform	2016-09-16	38	Suspenderemos temporalmente el estudio de gripe. Daremos 3Q de credito si envio reporte entre el 1 y 15 sept. Gracias lo contactaremos cuando reanude VIE-ETI	Suspenderem		0					0		#N/A
a420a3034745f19957c9837f4a04be18	platform	2016-09-16	38	Suspenderemos temporalmente el estudio de gripe. Daremos 3Q de credito si envio reporte entre el 1 y 15 sept. Gracias lo contactaremos cuando reanude VIE-ETI	Suspenderem		0					0		#N/A
ba21a468d8c10231791e62eacaf073e1	platform	2016-09-16	38	Suspenderemos temporalmente el estudio de gripe. Daremos 3Q de credito si envio reporte entre el 1 y 15 sept. Gracias lo contactaremos cuando reanude VIE-ETI	Suspenderem		0					0		#N/A
7e0ec2445424805e9fd767a9f1d2631a	platform	2016-09-16	38	Suspenderemos temporalmente el estudio de gripe. Daremos 3Q de credito si envio reporte entre el 1 y 15 sept. Gracias lo contactaremos cuando reanude VIE-ETI	Suspenderem		0					0		#N/A
e93d9acdf21c7cea5c159e3b5683d50f	platform	2016-09-16	38	Suspenderemos temporalmente el estudio de gripe. Daremos 3Q de credito si envio reporte entre el 1 y 15 sept. Gracias lo contactaremos cuando reanude VIE-ETI	Suspenderem		0					0		#N/A
da462eb26b0c0208b0457eba42c1d8c2	platform	2016-09-16	38	Suspenderemos temporalmente el estudio de gripe. Daremos 3Q de credito si envio reporte entre el 1 y 15 sept. Gracias lo contactaremos cuando reanude VIE-ETI	Suspenderem		0					0		#N/A
8b1f8e84e86df5d9345a8451f5edb2ce	platform	2016-09-16	38	Suspenderemos temporalmente el estudio de gripe. Daremos 3Q de credito si envio reporte entre el 1 y 15 sept. Gracias lo contactaremos cuando reanude VIE-ETI	Suspenderem		0					0		#N/A
832c8f7cb42700b4d38a9e6d5a64c9da	platform	2016-09-16	38	Suspenderemos temporalmente el estudio de gripe. Daremos 3Q de credito si envio reporte entre el 1 y 15 sept. Gracias lo contactaremos cuando reanude VIE-ETI	Suspenderem		0					0		#N/A
5f878b36de945e49cf397760eb068435	platform	2016-09-16	38	Suspenderemos temporalmente el estudio de gripe. Daremos 3Q de credito si envio reporte entre el 1 y 15 sept. Gracias lo contactaremos cuando reanude VIE-ETI	Suspenderem		0					0		#N/A
0621c1cfd94a289ae93cb9b85cf1ba18	platform	2016-09-16	38	Suspenderemos temporalmente el estudio de gripe. Daremos 3Q de credito si envio reporte entre el 1 y 15 sept. Gracias lo contactaremos cuando reanude VIE-ETI	Suspenderem		0					0		#N/A
5964ecc18960e75330e9311475e40b13	platform	2016-09-16	38	Suspenderemos temporalmente el estudio de gripe. Daremos 3Q de credito si envio reporte entre el 1 y 15 sept. Gracias lo contactaremos cuando reanude VIE-ETI	Suspenderem		0					0		#N/A
b03b3c55f56f210d7ea373a8f278e97b	platform	2016-09-16	38	Suspenderemos temporalmente el estudio de gripe. Daremos 3Q de credito si envio reporte entre el 1 y 15 sept. Gracias lo contactaremos cuando reanude VIE-ETI	Suspenderem		0					0		#N/A
ce9b3a2f443f0417369f8e63446f5ba0	platform	2016-09-16	38	Suspenderemos temporalmente el estudio de gripe. Daremos 3Q de credito si envio reporte entre el 1 y 15 sept. Gracias lo contactaremos cuando reanude VIE-ETI	Suspenderem		0					0		#N/A
94ea3d422d33072f7f062642ce82e822	platform	2016-09-16	38	Suspenderemos temporalmente el estudio de gripe. Daremos 3Q de credito si envio reporte entre el 1 y 15 sept. Gracias lo contactaremos cuando reanude VIE-ETI	Suspenderem		0					0		#N/A
57142bf94af8dff50c2643556a1680a4	platform	2016-09-16	38	Suspenderemos temporalmente el estudio de gripe. Daremos 3Q de credito si envio reporte entre el 1 y 15 sept. Gracias lo contactaremos cuando reanude VIE-ETI	Suspenderem		0					0		#N/A
284867dfafed179f9914521aeddecf73	platform	2016-09-16	38	Suspenderemos temporalmente el estudio de gripe. Daremos 3Q de credito si envio reporte entre el 1 y 15 sept. Gracias lo contactaremos cuando reanude VIE-ETI	Suspenderem		0					0		#N/A
b185819c0ee9c86ff17e8d8036d1aa10	platform	2016-09-16	38	Suspenderemos temporalmente el estudio de gripe. Daremos 3Q de credito si envio reporte entre el 1 y 15 sept. Gracias lo contactaremos cuando reanude VIE-ETI	Suspenderem		0					0		#N/A
611ff7fc0e2ce658d851813e4818e1d9	platform	2016-09-16	38	Suspenderemos temporalmente el estudio de gripe. Daremos 3Q de credito si envio reporte entre el 1 y 15 sept. Gracias lo contactaremos cuando reanude VIE-ETI	Suspenderem		0					0		#N/A
3fb5720b9ed32f7f7f6fdc7c4331be3f	platform	2016-09-16	38	Suspenderemos temporalmente el estudio de gripe. Daremos 3Q de credito si envio reporte entre el 1 y 15 sept. Gracias lo contactaremos cuando reanude VIE-ETI	Suspenderem		0					0		#N/A
b9f1a326ae43dc71244cd0d24857df5c	platform	2016-09-16	38	Suspenderemos temporalmente el estudio de gripe. Daremos 3Q de credito si envio reporte entre el 1 y 15 sept. Gracias lo contactaremos cuando reanude VIE-ETI	Suspenderem		0					0		#N/A
449c8cd7ac87eea4020c4776dbb767ff	platform	2016-09-16	38	Suspenderemos temporalmente el estudio de gripe. Daremos 3Q de credito si envio reporte entre el 1 y 15 sept. Gracias lo contactaremos cuando reanude VIE-ETI	Suspenderem		0					0		#N/A
35ddd69afd7dfdfc82b41bda7ba98aa8	platform	2016-09-16	38	Suspenderemos temporalmente el estudio de gripe. Daremos 3Q de credito si envio reporte entre el 1 y 15 sept. Gracias lo contactaremos cuando reanude VIE-ETI	Suspenderem		0					0		#N/A
7e5230ee0bbbd6e95fe11aa8627c7bad	platform	2016-09-16	38	Suspenderemos temporalmente el estudio de gripe. Daremos 3Q de credito si envio reporte entre el 1 y 15 sept. Gracias lo contactaremos cuando reanude VIE-ETI	Suspenderem		0					0		#N/A
d25a897749f25fa8f9c0641703cc173e	platform	2016-09-16	38	Suspenderemos temporalmente el estudio de gripe. Daremos 3Q de credito si envio reporte entre el 1 y 15 sept. Gracias lo contactaremos cuando reanude VIE-ETI	Suspenderem		0					0		#N/A
c64f3ff5471fa93c3eb3c49a333baa4a	platform	2016-09-16	38	Suspenderemos temporalmente el estudio de gripe. Daremos 3Q de credito si envio reporte entre el 1 y 15 sept. Gracias lo contactaremos cuando reanude VIE-ETI	Suspenderem		0					0		#N/A
e08ec49651b98fecec3539f20735ff91	platform	2016-09-16	38	Suspenderemos temporalmente el estudio de gripe. Daremos 3Q de credito si envio reporte entre el 1 y 15 sept. Gracias lo contactaremos cuando reanude VIE-ETI	Suspenderem		0					0		#N/A
d6bb6d5914a5dafce1c0a325b4c2ad6b	platform	2016-09-16	38	Suspenderemos temporalmente el estudio de gripe. Daremos 3Q de credito si envio reporte entre el 1 y 15 sept. Gracias lo contactaremos cuando reanude VIE-ETI	Suspenderem		0					0		#N/A
0aaf33e14dd42b48bc44eb916a0f3e88	platform	2016-09-16	38	Suspenderemos temporalmente el estudio de gripe. Daremos 3Q de credito si envio reporte entre el 1 y 15 sept. Gracias lo contactaremos cuando reanude VIE-ETI	Suspenderem		0					0		#N/A
06016587a96f5727d0a5111918917fe8	platform	2016-09-16	38	Suspenderemos temporalmente el estudio de gripe. Daremos 3Q de credito si envio reporte entre el 1 y 15 sept. Gracias lo contactaremos cuando reanude VIE-ETI	Suspenderem		0					0		#N/A
f5d98440fd65e160d87236721613b55a	platform	2016-09-16	38	Suspenderemos temporalmente el estudio de gripe. Daremos 3Q de credito si envio reporte entre el 1 y 15 sept. Gracias lo contactaremos cuando reanude VIE-ETI	Suspenderem		0					0		#N/A
e67e0ad2f0cf3a06e9fb798c197f2e3b	platform	2016-09-16	38	Suspenderemos temporalmente el estudio de gripe. Daremos 3Q de credito si envio reporte entre el 1 y 15 sept. Gracias lo contactaremos cuando reanude VIE-ETI	Suspenderem		0					0		#N/A
aab76d8180115b46126396d092c73324	platform	2016-09-16	38	Suspenderemos temporalmente el estudio de gripe. Daremos 3Q de credito si envio reporte entre el 1 y 15 sept. Gracias lo contactaremos cuando reanude VIE-ETI	Suspenderem		0					0		#N/A
a0a0b41c09798d7de508a752ca9c0677	platform	2016-09-16	38	Suspenderemos temporalmente el estudio de gripe. Daremos 3Q de credito si envio reporte entre el 1 y 15 sept. Gracias lo contactaremos cuando reanude VIE-ETI	Suspenderem		0					0		#N/A
ed864a613b6118198fe67cb0430aa6af	platform	2016-09-16	38	Suspenderemos temporalmente el estudio de gripe. Daremos 3Q de credito si envio reporte entre el 1 y 15 sept. Gracias lo contactaremos cuando reanude VIE-ETI	Suspenderem		0					0		#N/A
f2d077157c496fd8bf865aabc8f89506	platform	2016-09-16	38	Suspenderemos temporalmente el estudio de gripe. Daremos 3Q de credito si envio reporte entre el 1 y 15 sept. Gracias lo contactaremos cuando reanude VIE-ETI	Suspenderem		0					0		#N/A
0b23eb20beffddeb4c4aebb50465564d	platform	2016-09-16	38	Suspenderemos temporalmente el estudio de gripe. Daremos 3Q de credito si envio reporte entre el 1 y 15 sept. Gracias lo contactaremos cuando reanude VIE-ETI	Suspenderem		0					0		#N/A
d43fbc78431d10106d36b776e019c4de	platform	2016-09-16	38	Suspenderemos temporalmente el estudio de gripe. Daremos 3Q de credito si envio reporte entre el 1 y 15 sept. Gracias lo contactaremos cuando reanude VIE-ETI	Suspenderem		0					0		#N/A
3dabb39cca589c0d4dd533138617cbb0	platform	2016-09-16	38	Suspenderemos temporalmente el estudio de gripe. Daremos 3Q de credito si envio reporte entre el 1 y 15 sept. Gracias lo contactaremos cuando reanude VIE-ETI	Suspenderem		0					0		#N/A
8bb5b5778f809d104899161279c2bd87	platform	2016-09-16	38	Suspenderemos temporalmente el estudio de gripe. Daremos 3Q de credito si envio reporte entre el 1 y 15 sept. Gracias lo contactaremos cuando reanude VIE-ETI	Suspenderem		0					0		#N/A
8975430e1b7871a26898ce9acbc877c6	platform	2016-09-16	38	Suspenderemos temporalmente el estudio de gripe. Daremos 3Q de credito si envio reporte entre el 1 y 15 sept. Gracias lo contactaremos cuando reanude VIE-ETI	Suspenderem		0					0		#N/A
1527d0e2beccb6c69d1e8773fbe98111	platform	2016-09-16	38	Suspenderemos temporalmente el estudio de gripe. Daremos 3Q de credito si envio reporte entre el 1 y 15 sept. Gracias lo contactaremos cuando reanude VIE-ETI	Suspenderem		0					0		#N/A
ee6aa01c7a534b6d1e50fb6d9c5cdd58	platform	2016-09-16	38	Suspenderemos temporalmente el estudio de gripe. Daremos 3Q de credito si envio reporte entre el 1 y 15 sept. Gracias lo contactaremos cuando reanude VIE-ETI	Suspenderem		0					0		#N/A
d1199d662e0c0803508e9f5c38fcbb8c	platform	2016-09-16	38	Suspenderemos temporalmente el estudio de gripe. Daremos 3Q de credito si envio reporte entre el 1 y 15 sept. Gracias lo contactaremos cuando reanude VIE-ETI	Suspenderem		0					0		#N/A
b7b6fa259ef095fc863f9837349de57d	platform	2016-09-16	38	Suspenderemos temporalmente el estudio de gripe. Daremos 3Q de credito si envio reporte entre el 1 y 15 sept. Gracias lo contactaremos cuando reanude VIE-ETI	Suspenderem		0					0		#N/A
1cd37c664e6fad55f095bfec5c85813e	platform	2016-09-16	38	Suspenderemos temporalmente el estudio de gripe. Daremos 3Q de credito si envio reporte entre el 1 y 15 sept. Gracias lo contactaremos cuando reanude VIE-ETI	Suspenderem		0					0		#N/A
fec62203e15f10ded70c3a35a1b47378	platform	2016-09-16	38	Suspenderemos temporalmente el estudio de gripe. Daremos 3Q de credito si envio reporte entre el 1 y 15 sept. Gracias lo contactaremos cuando reanude VIE-ETI	Suspenderem		0					0		#N/A
fd84b1220d892ff598cda5a012a63d65	platform	2016-09-16	38	Suspenderemos temporalmente el estudio de gripe. Daremos 3Q de credito si envio reporte entre el 1 y 15 sept. Gracias lo contactaremos cuando reanude VIE-ETI	Suspenderem		0					0		#N/A
cef13e544f30e1ef61525056b413c91b	platform	2016-09-16	38	Suspenderemos temporalmente el estudio de gripe. Daremos 3Q de credito si envio reporte entre el 1 y 15 sept. Gracias lo contactaremos cuando reanude VIE-ETI	Suspenderem		0					0		#N/A
819799a9c3422fb88eab6d3cf8e67844	platform	2016-09-16	38	Suspenderemos temporalmente el estudio de gripe. Daremos 3Q de credito si envio reporte entre el 1 y 15 sept. Gracias lo contactaremos cuando reanude VIE-ETI	Suspenderem		0					0		#N/A
e63046c32e895f09849af227a65c1b4f	platform	2016-09-16	38	Suspenderemos temporalmente el estudio de gripe. Daremos 3Q de credito si envio reporte entre el 1 y 15 sept. Gracias lo contactaremos cuando reanude VIE-ETI	Suspenderem		0					0		#N/A
1d87a816ea68a5d496cfdc46c938ba2b	platform	2016-09-16	38	Suspenderemos temporalmente el estudio de gripe. Daremos 3Q de credito si envio reporte entre el 1 y 15 sept. Gracias lo contactaremos cuando reanude VIE-ETI	Suspenderem		0					0		#N/A
180eda7a0086a3f72f8bfec615d74d37	platform	2016-09-16	38	Suspenderemos temporalmente el estudio de gripe. Daremos 3Q de credito si envio reporte entre el 1 y 15 sept. Gracias lo contactaremos cuando reanude VIE-ETI	Suspenderem		0					0		#N/A
46f6ae2ddd636b5e74520e918c6adce8	platform	2016-09-16	38	Suspenderemos temporalmente el estudio de gripe. Daremos 3Q de credito si envio reporte entre el 1 y 15 sept. Gracias lo contactaremos cuando reanude VIE-ETI	Suspenderem		0					0		#N/A
6624fccf6b7f28a92f2cd2c6f7ee9eae	platform	2016-09-16	38	Suspenderemos temporalmente el estudio de gripe. Daremos 3Q de credito si envio reporte entre el 1 y 15 sept. Gracias lo contactaremos cuando reanude VIE-ETI	Suspenderem		0					0		#N/A
efe36fa3c169bada62cc25e320dab5a2	platform	2016-09-16	38	Suspenderemos temporalmente el estudio de gripe. Daremos 3Q de credito si envio reporte entre el 1 y 15 sept. Gracias lo contactaremos cuando reanude VIE-ETI	Suspenderem		0					0		#N/A
c7f73b764421037918341bc613e27fb7	platform	2016-09-16	38	Suspenderemos temporalmente el estudio de gripe. Daremos 3Q de credito si envio reporte entre el 1 y 15 sept. Gracias lo contactaremos cuando reanude VIE-ETI	Suspenderem		0					0		#N/A
39218c52143dbc4ae351c5e9ff595fa5	platform	2016-09-16	38	Suspenderemos temporalmente el estudio de gripe. Daremos 3Q de credito si envio reporte entre el 1 y 15 sept. Gracias lo contactaremos cuando reanude VIE-ETI	Suspenderem		0					0		#N/A
725f38932cfa936e5d3582874c629305	platform	2016-09-16	38	Suspenderemos temporalmente el estudio de gripe. Daremos 3Q de credito si envio reporte entre el 1 y 15 sept. Gracias lo contactaremos cuando reanude VIE-ETI	Suspenderem		0					0		#N/A
68618a016f14218a57587aea6d92cb2a	platform	2016-09-16	38	Suspenderemos temporalmente el estudio de gripe. Daremos 3Q de credito si envio reporte entre el 1 y 15 sept. Gracias lo contactaremos cuando reanude VIE-ETI	Suspenderem		0					0		#N/A
ce812dd71e04d6a963fe245f2ee922f0	platform	2016-09-16	38	Suspenderemos temporalmente el estudio de gripe. Daremos 3Q de credito si envio reporte entre el 1 y 15 sept. Gracias lo contactaremos cuando reanude VIE-ETI	Suspenderem		0					0		#N/A
aeb1f9b7543782a6b984d4997d957925	platform	2016-09-16	38	Suspenderemos temporalmente el estudio de gripe. Daremos 3Q de credito si envio reporte entre el 1 y 15 sept. Gracias lo contactaremos cuando reanude VIE-ETI	Suspenderem		0					0		#N/A
3248c722c3355bd496d1521c33a6859f	platform	2016-09-16	38	Suspenderemos temporalmente el estudio de gripe. Daremos 3Q de credito si envio reporte entre el 1 y 15 sept. Gracias lo contactaremos cuando reanude VIE-ETI	Suspenderem		0					0		#N/A
36e26ba01593f799c856fa4011bcf106	platform	2016-09-16	38	Suspenderemos temporalmente el estudio de gripe. Daremos 3Q de credito si envio reporte entre el 1 y 15 sept. Gracias lo contactaremos cuando reanude VIE-ETI	Suspenderem		0					0		#N/A
b434eb9d42fe35d83d8f7a5323f71604	platform	2016-09-16	38	Suspenderemos temporalmente el estudio de gripe. Daremos 3Q de credito si envio reporte entre el 1 y 15 sept. Gracias lo contactaremos cuando reanude VIE-ETI	Suspenderem		0					0		#N/A
84b7f1d5d6bfd381ceccaeb02b7baeed	platform	2016-09-16	38	Suspenderemos temporalmente el estudio de gripe. Daremos 3Q de credito si envio reporte entre el 1 y 15 sept. Gracias lo contactaremos cuando reanude VIE-ETI	Suspenderem		0					0		#N/A
08f3932ac3818b66469f5c9e3ad9a825	platform	2016-09-16	38	Suspenderemos temporalmente el estudio de gripe. Daremos 3Q de credito si envio reporte entre el 1 y 15 sept. Gracias lo contactaremos cuando reanude VIE-ETI	Suspenderem		0					0		#N/A
df1da9aca6fcee8c6658a875ab54b261	platform	2016-09-16	38	Suspenderemos temporalmente el estudio de gripe. Daremos 3Q de credito si envio reporte entre el 1 y 15 sept. Gracias lo contactaremos cuando reanude VIE-ETI	Suspenderem		0					0		#N/A
0dc91b569c7cee2abda2cb49ee9835f1	platform	2016-09-16	38	Suspenderemos temporalmente el estudio de gripe. Daremos 3Q de credito si envio reporte entre el 1 y 15 sept. Gracias lo contactaremos cuando reanude VIE-ETI	Suspenderem		0					0		#N/A
635f5aa40850a26bf2e0428333d62ae2	platform	2016-09-16	38	Suspenderemos temporalmente el estudio de gripe. Daremos 3Q de credito si envio reporte entre el 1 y 15 sept. Gracias lo contactaremos cuando reanude VIE-ETI	Suspenderem		0					0		#N/A
e6b8d6c816c095b4ea7aa04fada133d3	platform	2016-09-16	38	Suspenderemos temporalmente el estudio de gripe. Daremos 3Q de credito si envio reporte entre el 1 y 15 sept. Gracias lo contactaremos cuando reanude VIE-ETI	Suspenderem		0					0		#N/A
3c2493b55941ae2a4859c8af123383d0	platform	2016-09-16	38	Suspenderemos temporalmente el estudio de gripe. Daremos 3Q de credito si envio reporte entre el 1 y 15 sept. Gracias lo contactaremos cuando reanude VIE-ETI	Suspenderem		0					0		#N/A
b75ea2fb2d8f0033fba42c0978c20bf0	platform	2016-09-16	38	Suspenderemos temporalmente el estudio de gripe. Daremos 3Q de credito si envio reporte entre el 1 y 15 sept. Gracias lo contactaremos cuando reanude VIE-ETI	Suspenderem		0					0		#N/A
a91def56d6415368e77fcb8972511145	platform	2016-09-16	38	Suspenderemos temporalmente el estudio de gripe. Daremos 3Q de credito si envio reporte entre el 1 y 15 sept. Gracias lo contactaremos cuando reanude VIE-ETI	Suspenderem		0					0		#N/A
d322208be8289983c4aca729fb45fcd1	platform	2016-09-16	38	Suspenderemos temporalmente el estudio de gripe. Daremos 3Q de credito si envio reporte entre el 1 y 15 sept. Gracias lo contactaremos cuando reanude VIE-ETI	Suspenderem		0					0		#N/A
78e4addca72d6fa01ace7ea2070b8724	platform	2016-09-16	38	Suspenderemos temporalmente el estudio de gripe. Daremos 3Q de credito si envio reporte entre el 1 y 15 sept. Gracias lo contactaremos cuando reanude VIE-ETI	Suspenderem		0					0		#N/A
ba6be632f3771a7cda508a97e68bba16	platform	2016-09-16	38	Suspenderemos temporalmente el estudio de gripe. Daremos 3Q de credito si envio reporte entre el 1 y 15 sept. Gracias lo contactaremos cuando reanude VIE-ETI	Suspenderem		0					0		#N/A
a08c134bf51d011a84add18ac92ee8e6	platform	2016-09-16	38	Suspenderemos temporalmente el estudio de gripe. Daremos 3Q de credito si envio reporte entre el 1 y 15 sept. Gracias lo contactaremos cuando reanude VIE-ETI	Suspenderem		0					0		#N/A
cf19e2d656d81c9facd8eb0b5123a490	platform	2016-09-16	38	Suspenderemos temporalmente el estudio de gripe. Daremos 3Q de credito si envio reporte entre el 1 y 15 sept. Gracias lo contactaremos cuando reanude VIE-ETI	Suspenderem		0					0		#N/A
473f69a1c8bb2afba0a00de66b3e9575	platform	2016-09-16	38	Suspenderemos temporalmente el estudio de gripe. Daremos 3Q de credito si envio reporte entre el 1 y 15 sept. Gracias lo contactaremos cuando reanude VIE-ETI	Suspenderem		0					0		#N/A
a7fd42ba8cff59070a858657fe86017d	platform	2016-09-16	38	Suspenderemos temporalmente el estudio de gripe. Daremos 3Q de credito si envio reporte entre el 1 y 15 sept. Gracias lo contactaremos cuando reanude VIE-ETI	Suspenderem		0					0		#N/A
4aa24e5b3aaf6e1b695adeff744e5acc	platform	2016-09-16	38	Suspenderemos temporalmente el estudio de gripe. Daremos 3Q de credito si envio reporte entre el 1 y 15 sept. Gracias lo contactaremos cuando reanude VIE-ETI	Suspenderem		0					0		#N/A
b36add129043ebc65a69206149b6ea88	platform	2016-09-16	38	Suspenderemos temporalmente el estudio de gripe. Daremos 3Q de credito si envio reporte entre el 1 y 15 sept. Gracias lo contactaremos cuando reanude VIE-ETI	Suspenderem		0					0		#N/A
2b47f4a92c19dcbfc0ab30bb14e6faf8	platform	2016-09-16	38	Suspenderemos temporalmente el estudio de gripe. Daremos 3Q de credito si envio reporte entre el 1 y 15 sept. Gracias lo contactaremos cuando reanude VIE-ETI	Suspenderem		0					0		#N/A
4ab74b8ea90d5a3dd20789355b403e4b	platform	2016-09-16	38	Suspenderemos temporalmente el estudio de gripe. Daremos 3Q de credito si envio reporte entre el 1 y 15 sept. Gracias lo contactaremos cuando reanude VIE-ETI	Suspenderem		0					0		#N/A
1a901c33645f2a4108b3936a80b3d9ab	platform	2016-09-16	38	Suspenderemos temporalmente el estudio de gripe. Daremos 3Q de credito si envio reporte entre el 1 y 15 sept. Gracias lo contactaremos cuando reanude VIE-ETI	Suspenderem		0					0		#N/A
abf6c570c6c799d38968b63eb24db4db	platform	2016-09-16	38	Suspenderemos temporalmente el estudio de gripe. Daremos 3Q de credito si envio reporte entre el 1 y 15 sept. Gracias lo contactaremos cuando reanude VIE-ETI	Suspenderem		0					0		#N/A
857b9cdfee5f5bc02403b5bae34f6b2c	platform	2016-09-16	38	Suspenderemos temporalmente el estudio de gripe. Daremos 3Q de credito si envio reporte entre el 1 y 15 sept. Gracias lo contactaremos cuando reanude VIE-ETI	Suspenderem		0					0		#N/A
de070d9dd517d71ea163196278f380cd	platform	2016-09-16	38	Suspenderemos temporalmente el estudio de gripe. Daremos 3Q de credito si envio reporte entre el 1 y 15 sept. Gracias lo contactaremos cuando reanude VIE-ETI	Suspenderem		0					0		#N/A
14cdd39baaed6a40d413d3b820588625	platform	2016-09-16	38	Suspenderemos temporalmente el estudio de gripe. Daremos 3Q de credito si envio reporte entre el 1 y 15 sept. Gracias lo contactaremos cuando reanude VIE-ETI	Suspenderem		0					0		#N/A
b7e0b4758269ec01e79fc5cb55dcf2f0	platform	2016-09-16	38	Suspenderemos temporalmente el estudio de gripe. Daremos 3Q de credito si envio reporte entre el 1 y 15 sept. Gracias lo contactaremos cuando reanude VIE-ETI	Suspenderem		0					0		#N/A
71cc4d346fdbd113b8be616402cbe8aa	platform	2016-09-16	38	Suspenderemos temporalmente el estudio de gripe. Daremos 3Q de credito si envio reporte entre el 1 y 15 sept. Gracias lo contactaremos cuando reanude VIE-ETI	Suspenderem		0					0		#N/A
6d9e022bcc8e7ec40d61dda6d06fbcc6	platform	2016-09-16	38	Suspenderemos temporalmente el estudio de gripe. Daremos 3Q de credito si envio reporte entre el 1 y 15 sept. Gracias lo contactaremos cuando reanude VIE-ETI	Suspenderem		0					0		#N/A
b6f6ac5f95a6a69fd033d110e8d2660e	platform	2016-09-16	38	Suspenderemos temporalmente el estudio de gripe. Daremos 3Q de credito si envio reporte entre el 1 y 15 sept. Gracias lo contactaremos cuando reanude VIE-ETI	Suspenderem		0					0		#N/A
0caa9f0023affa45e0b01a68fa704591	platform	2016-09-16	38	Suspenderemos temporalmente el estudio de gripe. Daremos 3Q de credito si envio reporte entre el 1 y 15 sept. Gracias lo contactaremos cuando reanude VIE-ETI	Suspenderem		0					0		#N/A
eb33c78cf51d8ab4a7ca81d653e022e7	platform	2016-09-16	38	Suspenderemos temporalmente el estudio de gripe. Daremos 3Q de credito si envio reporte entre el 1 y 15 sept. Gracias lo contactaremos cuando reanude VIE-ETI	Suspenderem		0					0		#N/A
b114f63be41463419a2b7418410aa05e	platform	2016-09-16	38	Suspenderemos temporalmente el estudio de gripe. Daremos 3Q de credito si envio reporte entre el 1 y 15 sept. Gracias lo contactaremos cuando reanude VIE-ETI	Suspenderem		0					0		#N/A
855a0f4d6baac2940d4052039f5b50cd	platform	2016-09-16	38	Suspenderemos temporalmente el estudio de gripe. Daremos 3Q de credito si envio reporte entre el 1 y 15 sept. Gracias lo contactaremos cuando reanude VIE-ETI	Suspenderem		0					0		#N/A
a72190e73edb471ab47782655696f5ed	platform	2016-09-16	38	Suspenderemos temporalmente el estudio de gripe. Daremos 3Q de credito si envio reporte entre el 1 y 15 sept. Gracias lo contactaremos cuando reanude VIE-ETI	Suspenderem		0					0		#N/A
727cd731d9bcd474f1b957636bb945ff	platform	2016-09-16	38	Suspenderemos temporalmente el estudio de gripe. Daremos 3Q de credito si envio reporte entre el 1 y 15 sept. Gracias lo contactaremos cuando reanude VIE-ETI	Suspenderem		0					0		#N/A
667aa6c99e395f01a791cc906190148c	platform	2016-09-16	38	Suspenderemos temporalmente el estudio de gripe. Daremos 3Q de credito si envio reporte entre el 1 y 15 sept. Gracias lo contactaremos cuando reanude VIE-ETI	Suspenderem		0					0		#N/A
1bd7ccf606468143d58d69144c5419cd	platform	2016-09-16	38	Suspenderemos temporalmente el estudio de gripe. Daremos 3Q de credito si envio reporte entre el 1 y 15 sept. Gracias lo contactaremos cuando reanude VIE-ETI	Suspenderem		0					0		#N/A
9f5e7826bb1c4e8ceb240276826aeca3	platform	2016-09-16	38	Suspenderemos temporalmente el estudio de gripe. Daremos 3Q de credito si envio reporte entre el 1 y 15 sept. Gracias lo contactaremos cuando reanude VIE-ETI	Suspenderem		0					0		#N/A
8522957bcd8258a16f4c7bca8d683a17	platform	2016-09-16	38	Suspenderemos temporalmente el estudio de gripe. Daremos 3Q de credito si envio reporte entre el 1 y 15 sept. Gracias lo contactaremos cuando reanude VIE-ETI	Suspenderem		0					0		#N/A
9eca50b0ae75b14caad43d9d899d1162	platform	2016-09-16	38	Suspenderemos temporalmente el estudio de gripe. Daremos 3Q de credito si envio reporte entre el 1 y 15 sept. Gracias lo contactaremos cuando reanude VIE-ETI	Suspenderem		0					0		#N/A
0e4398c0012a5aa16b14f5e095d87996	platform	2016-09-16	38	Suspenderemos temporalmente el estudio de gripe. Daremos 3Q de credito si envio reporte entre el 1 y 15 sept. Gracias lo contactaremos cuando reanude VIE-ETI	Suspenderem		0					0		#N/A
c0eb46474866000ced70f9d2f61407dc	platform	2016-09-16	38	Suspenderemos temporalmente el estudio de gripe. Daremos 3Q de credito si envio reporte entre el 1 y 15 sept. Gracias lo contactaremos cuando reanude VIE-ETI	Suspenderem		0					0		#N/A
a99b469e042689d17a3e17fae8f39ca2	platform	2016-09-16	38	Suspenderemos temporalmente el estudio de gripe. Daremos 3Q de credito si envio reporte entre el 1 y 15 sept. Gracias lo contactaremos cuando reanude VIE-ETI	Suspenderem		0					0		#N/A
26c511dc979a562320513d789fd3ed97	platform	2016-09-16	38	Suspenderemos temporalmente el estudio de gripe. Daremos 3Q de credito si envio reporte entre el 1 y 15 sept. Gracias lo contactaremos cuando reanude VIE-ETI	Suspenderem		0					0		#N/A
7fa8e81ac101c1befe335049de674df6	platform	2016-09-16	38	Suspenderemos temporalmente el estudio de gripe. Daremos 3Q de credito si envio reporte entre el 1 y 15 sept. Gracias lo contactaremos cuando reanude VIE-ETI	Suspenderem		0					0		#N/A
168e40742aab42fb0ee14cdfbb3b3b5f	platform	2016-09-16	38	Suspenderemos temporalmente el estudio de gripe. Daremos 3Q de credito si envio reporte entre el 1 y 15 sept. Gracias lo contactaremos cuando reanude VIE-ETI	Suspenderem		0					0		#N/A
fb19d91714220850ec3e7b5983846b51	platform	2016-09-16	38	Suspenderemos temporalmente el estudio de gripe. Daremos 3Q de credito si envio reporte entre el 1 y 15 sept. Gracias lo contactaremos cuando reanude VIE-ETI	Suspenderem		0					0		#N/A
419325e97bcc78ff5b63087c372b4e3b	platform	2016-09-16	38	Suspenderemos temporalmente el estudio de gripe. Daremos 3Q de credito si envio reporte entre el 1 y 15 sept. Gracias lo contactaremos cuando reanude VIE-ETI	Suspenderem		0					0		#N/A
45b86460f04f4a3b090f7918c19008c1	platform	2016-09-16	38	Suspenderemos temporalmente el estudio de gripe. Daremos 3Q de credito si envio reporte entre el 1 y 15 sept. Gracias lo contactaremos cuando reanude VIE-ETI	Suspenderem		0					0		#N/A
1568128565b0cfd66c44f8a1876e9b78	platform	2016-09-16	38	Suspenderemos temporalmente el estudio de gripe. Daremos 3Q de credito si envio reporte entre el 1 y 15 sept. Gracias lo contactaremos cuando reanude VIE-ETI	Suspenderem		0					0		#N/A
1e02e2806e431696bde80a1748b98a4b	platform	2016-09-16	38	Suspenderemos temporalmente el estudio de gripe. Daremos 3Q de credito si envio reporte entre el 1 y 15 sept. Gracias lo contactaremos cuando reanude VIE-ETI	Suspenderem		0					0		#N/A
a6346851848dc8bd1c2bd16a2b6c4ba0	platform	2016-09-16	38	Suspenderemos temporalmente el estudio de gripe. Daremos 3Q de credito si envio reporte entre el 1 y 15 sept. Gracias lo contactaremos cuando reanude VIE-ETI	Suspenderem		0					0		#N/A
c7877123a9b9cfaa979df20d53a6e382	platform	2016-09-16	38	Suspenderemos temporalmente el estudio de gripe. Daremos 3Q de credito si envio reporte entre el 1 y 15 sept. Gracias lo contactaremos cuando reanude VIE-ETI	Suspenderem		0					0		#N/A
8732c8c00536d3ffea3b84415d5e150d	platform	2016-09-16	38	Suspenderemos temporalmente el estudio de gripe. Daremos 3Q de credito si envio reporte entre el 1 y 15 sept. Gracias lo contactaremos cuando reanude VIE-ETI	Suspenderem		0					0		#N/A
5193eb39fb7858b3285868c856060113	platform	2016-09-16	38	Suspenderemos temporalmente el estudio de gripe. Daremos 3Q de credito si envio reporte entre el 1 y 15 sept. Gracias lo contactaremos cuando reanude VIE-ETI	Suspenderem		0					0		#N/A
8cb6073ec1a588f7a9b26308600d54bf	platform	2016-09-16	38	Suspenderemos temporalmente el estudio de gripe. Daremos 3Q de credito si envio reporte entre el 1 y 15 sept. Gracias lo contactaremos cuando reanude VIE-ETI	Suspenderem		0					0		#N/A
16d08e0765297723ea4b0152b5123064	platform	2016-09-16	38	Suspenderemos temporalmente el estudio de gripe. Daremos 3Q de credito si envio reporte entre el 1 y 15 sept. Gracias lo contactaremos cuando reanude VIE-ETI	Suspenderem		0					0		#N/A
f5dff6d0769722d2c039ee31c08974bb	platform	2016-09-16	38	Suspenderemos temporalmente el estudio de gripe. Daremos 3Q de credito si envio reporte entre el 1 y 15 sept. Gracias lo contactaremos cuando reanude VIE-ETI	Suspenderem		0					0		#N/A
5160ba21e1523aac8b855e9b1aa0ece4	platform	2016-09-16	38	Suspenderemos temporalmente el estudio de gripe. Daremos 3Q de credito si envio reporte entre el 1 y 15 sept. Gracias lo contactaremos cuando reanude VIE-ETI	Suspenderem		0					0		#N/A
2082e6cdcd3c3fc975796402fb94bc3b	platform	2016-09-16	38	Suspenderemos temporalmente el estudio de gripe. Daremos 3Q de credito si envio reporte entre el 1 y 15 sept. Gracias lo contactaremos cuando reanude VIE-ETI	Suspenderem		0					0		#N/A
a90d1523a7b6dcbf1f3ccc344f0dbe02	platform	2016-09-16	38	Suspenderemos temporalmente el estudio de gripe. Daremos 3Q de credito si envio reporte entre el 1 y 15 sept. Gracias lo contactaremos cuando reanude VIE-ETI	Suspenderem		0					0		#N/A
aee3d3a5eb7e2bbb088c14d751eded1a	platform	2016-09-16	38	Suspenderemos temporalmente el estudio de gripe. Daremos 3Q de credito si envio reporte entre el 1 y 15 sept. Gracias lo contactaremos cuando reanude VIE-ETI	Suspenderem		0					0		#N/A
8200b5eb48dea1ea327af605d93ba2fc	platform	2016-09-16	38	Suspenderemos temporalmente el estudio de gripe. Daremos 3Q de credito si envio reporte entre el 1 y 15 sept. Gracias lo contactaremos cuando reanude VIE-ETI	Suspenderem		0					0		#N/A
3ed7219d075b1c381c6da20d25dddf1a	platform	2016-09-16	38	Suspenderemos temporalmente el estudio de gripe. Daremos 3Q de credito si envio reporte entre el 1 y 15 sept. Gracias lo contactaremos cuando reanude VIE-ETI	Suspenderem		0					0		#N/A
b40d8423a8d3eef7e9bd6052940780eb	platform	2016-09-16	38	Suspenderemos temporalmente el estudio de gripe. Daremos 3Q de credito si envio reporte entre el 1 y 15 sept. Gracias lo contactaremos cuando reanude VIE-ETI	Suspenderem		0					0		#N/A
a462e91ec03c136d878d94c0123afa88	platform	2016-09-16	38	Suspenderemos temporalmente el estudio de gripe. Daremos 3Q de credito si envio reporte entre el 1 y 15 sept. Gracias lo contactaremos cuando reanude VIE-ETI	Suspenderem		0					0		#N/A
bc44938fe5f91ec146360bb77e83868b	platform	2016-09-16	38	Suspenderemos temporalmente el estudio de gripe. Daremos 3Q de credito si envio reporte entre el 1 y 15 sept. Gracias lo contactaremos cuando reanude VIE-ETI	Suspenderem		0					0		#N/A
94470b99ed8e9d48c07b73bbaab8cd0a	platform	2016-09-16	38	Suspenderemos temporalmente el estudio de gripe. Daremos 3Q de credito si envio reporte entre el 1 y 15 sept. Gracias lo contactaremos cuando reanude VIE-ETI	Suspenderem		0					0		#N/A
f402c6decbcd0d82817fa86cd2c13acb	platform	2016-09-16	38	Suspenderemos temporalmente el estudio de gripe. Daremos 3Q de credito si envio reporte entre el 1 y 15 sept. Gracias lo contactaremos cuando reanude VIE-ETI	Suspenderem		0					0		#N/A
736cb93239b88cd4dabac9378619d882	platform	2016-09-16	38	Suspenderemos temporalmente el estudio de gripe. Daremos 3Q de credito si envio reporte entre el 1 y 15 sept. Gracias lo contactaremos cuando reanude VIE-ETI	Suspenderem		0					0		#N/A
bcfec04299040976b81ba83745e98c3c	platform	2016-09-16	38	Suspenderemos temporalmente el estudio de gripe. Daremos 3Q de credito si envio reporte entre el 1 y 15 sept. Gracias lo contactaremos cuando reanude VIE-ETI	Suspenderem		0					0		#N/A
796f368b717702befc876c3712e5f336	platform	2016-09-16	38	Suspenderemos temporalmente el estudio de gripe. Daremos 3Q de credito si envio reporte entre el 1 y 15 sept. Gracias lo contactaremos cuando reanude VIE-ETI	Suspenderem		0					0		#N/A
4c74dff7b094bb413758bd5520452291	platform	2016-09-16	38	Suspenderemos temporalmente el estudio de gripe. Daremos 3Q de credito si envio reporte entre el 1 y 15 sept. Gracias lo contactaremos cuando reanude VIE-ETI	Suspenderem		0					0		#N/A
f497db9735a0eb9986aeb961dde02569	platform	2016-09-16	38	Suspenderemos temporalmente el estudio de gripe. Daremos 3Q de credito si envio reporte entre el 1 y 15 sept. Gracias lo contactaremos cuando reanude VIE-ETI	Suspenderem		0					0		#N/A
5641801d8180a0ebdef9cd0a07dab461	platform	2016-09-16	38	Suspenderemos temporalmente el estudio de gripe. Daremos 3Q de credito si envio reporte entre el 1 y 15 sept. Gracias lo contactaremos cuando reanude VIE-ETI	Suspenderem		0					0		#N/A
cc43d77ba3c8211b2890f7cacd188f63	platform	2016-09-16	38	Suspenderemos temporalmente el estudio de gripe. Daremos 3Q de credito si envio reporte entre el 1 y 15 sept. Gracias lo contactaremos cuando reanude VIE-ETI	Suspenderem		0					0		#N/A
7c9c12d93f91f1586417133f6ee8fbd7	platform	2016-09-16	38	Suspenderemos temporalmente el estudio de gripe. Daremos 3Q de credito si envio reporte entre el 1 y 15 sept. Gracias lo contactaremos cuando reanude VIE-ETI	Suspenderem		0					0		#N/A
a9e34b7e364bd7b0be6bbb1f038e9e98	platform	2016-09-16	38	Suspenderemos temporalmente el estudio de gripe. Daremos 3Q de credito si envio reporte entre el 1 y 15 sept. Gracias lo contactaremos cuando reanude VIE-ETI	Suspenderem		0					0		#N/A
c0e1418524d2525f3a88f419f87f5794	platform	2016-09-16	38	Suspenderemos temporalmente el estudio de gripe. Daremos 3Q de credito si envio reporte entre el 1 y 15 sept. Gracias lo contactaremos cuando reanude VIE-ETI	Suspenderem		0					0		#N/A
166e9f6bd0bd817c73daf6b4f2562673	platform	2016-09-16	38	Suspenderemos temporalmente el estudio de gripe. Daremos 3Q de credito si envio reporte entre el 1 y 15 sept. Gracias lo contactaremos cuando reanude VIE-ETI	Suspenderem		0					0		#N/A
f2db0b13b12772862158711f7e8a3156	platform	2016-09-16	38	Suspenderemos temporalmente el estudio de gripe. Daremos 3Q de credito si envio reporte entre el 1 y 15 sept. Gracias lo contactaremos cuando reanude VIE-ETI	Suspenderem		0					0		#N/A
ed74f7d182e95b63e755071e811db225	platform	2016-09-16	38	Suspenderemos temporalmente el estudio de gripe. Daremos 3Q de credito si envio reporte entre el 1 y 15 sept. Gracias lo contactaremos cuando reanude VIE-ETI	Suspenderem		0					0		#N/A
platform	09d2af2d17291ae6c48466c7bd2fa020	2016-09-19	39	0	0	0	0					0	3	#N/A
09d2af2d17291ae6c48466c7bd2fa020	platform	2016-09-19	39	Temporalmente fuera de servicio.	Temporalmen		0					0		#N/A
09d2af2d17291ae6c48466c7bd2fa020	platform	2016-09-19	39	Suspenderemos temporalmente el estudio de gripe. Daremos 3Q de credito si envio reporte entre el 1 y 15 sept. Gracias lo contactaremos cuando reanude VIE-ETI	Suspenderem		0					0		#N/A
platform	81dc9bdb52d04dc20036dbd8313ed055	2016-09-20	39				0					0		#N/A
platform	09d2af2d17291ae6c48466c7bd2fa020	2016-09-20	39	0	0	0	0					0	4	#N/A
09d2af2d17291ae6c48466c7bd2fa020	platform	2016-09-20	39	Temporalmente fuera de servicio.	Temporalmen		0					0		#N/A
platform	09d2af2d17291ae6c48466c7bd2fa020	2016-09-21	39	0	0	0	0					0	5	#N/A
09d2af2d17291ae6c48466c7bd2fa020	platform	2016-09-21	39	Temporalmente fuera de servicio.	Temporalmen		0					0		#N/A
platform	e2eef62a45e424e74792ea4f2249666d	2016-09-21	39	Flaquito O. M ha actualizado su estado: "Te amo" Ve el resto en https://fb.com/l/9ncl0hWmJctqI2 Responde con tu comentario o "gusta".	Flaquito O.		0					0		#N/A
platform	ba9181a0d0219033ca3f2996f56de63e	2016-09-21	39	Hoy es el cumpleaños de Hómìtó Mätêö Tîpåz. Responde para publicar una felicitación en su biografía o responde 1 para publicar "¡Feliz cumpleaños!".	Hoy es el c		0					0		#N/A
platform	09d2af2d17291ae6c48466c7bd2fa020	2016-09-22	39	0	0	0	0					0	6	#N/A
09d2af2d17291ae6c48466c7bd2fa020	platform	2016-09-22	39	Temporalmente fuera de servicio.	Temporalmen		0					0		#N/A
platform	09d2af2d17291ae6c48466c7bd2fa020	2016-09-23	39	0	0	0	0					0	7	#N/A
09d2af2d17291ae6c48466c7bd2fa020	platform	2016-09-23	39	Temporalmente fuera de servicio.	Temporalmen		0					0		#N/A
platform	afd28d8d449e381d561ddeda519d3cce	2016-09-24	39	Hoy es el cumpleaños de Dany Ángel. Responde para publicar una felicitación en su biografía o responde 1 para publicar "¡Feliz cumpleaños!".	Hoy es el c		0					0		#N/A
platform	2f95499bbe7dc37ddc6e1ad2f6119d91	2016-09-25	40	Hoy es el cumpleaños de Elisabet Lopez. Responde para publicar una felicitación en su biografía o responde 1 para publicar "¡Feliz cumpleaños!".	Hoy es el c		0					0		#N/A
platform	09d2af2d17291ae6c48466c7bd2fa020	2016-09-28	40	0	0	0	0					0	8	#N/A
09d2af2d17291ae6c48466c7bd2fa020	platform	2016-09-28	40	Temporalmente fuera de servicio.	Temporalmen		0					0		#N/A
59d936dcc880b24ceea9f60e2ce97753	platform	2016-09-28	40	Responda ACEPTO para participar en el estudio vigilancia participativa de Enfermedad Tipo Influenza en Guatemala: necesitara responder voluntariamente a las preguntas de gripe cada semana. No sera compensado con credito pero recibira a cambio consejos generales de salud. Dudas? Llamar a la Universidad del Valle a 23690791, extension 427	Responda AC		0					0		#N/A
platform	81dc9bdb52d04dc20036dbd8313ed055	2016-09-29	40				0					0		#N/A
platform	d79c8788088c2193f0244d8f1f36d2db	2016-09-29	40	Usted tiene 1 mensaje nuevo de voz. Depositado el 29/09 a las 18:08 del numero 24282000. Puede consultarlo marcando *77.	Usted tiene		0					0		#N/A
platform	e2eef62a45e424e74792ea4f2249666d	2016-10-02	41	Larios ha actualizado su estado: https://fb.com/l/1XOVz2zYs9ceJZ5 Responde con tu comentario o "gusta".	Larios ha a		0					0		#N/A
59d936dcc880b24ceea9f60e2ce97753	platform	2016-10-10	42	test	test		0					0		#N/A
59d936dcc880b24ceea9f60e2ce97753	platform	2016-10-10	42	asdf	asdf		0					0		#N/A
platform	09d2af2d17291ae6c48466c7bd2fa020	2016-10-10	42	0	0	0	0					0	9	#N/A
09d2af2d17291ae6c48466c7bd2fa020	platform	2016-10-10	42	Gracias por participar. Lo contactaremos la semana entrante. Cuide su salud :)	Gracias por		0					0		#N/A
platform	09d2af2d17291ae6c48466c7bd2fa020	2016-10-10	42	3	3	3	0					3	9	#N/A
09d2af2d17291ae6c48466c7bd2fa020	platform	2016-10-10	42	Alguna de las personas que han tenido fiebre con tos o dolor de garganta en los ultimos 7 dias han buscado atencion medica, SIN CONTAR farmacias ni medicina tradicional? Si si, responda 111. No, responda 222.	Alguna de l		0					0		#N/A
platform	09d2af2d17291ae6c48466c7bd2fa020	2016-10-10	42	111	111	111	0					0		#N/A
09d2af2d17291ae6c48466c7bd2fa020	platform	2016-10-10	42	Alguna de las personas que han tenido fiebre y tos han comprado medicinas EN FARMACIAS? Si si, responda 333. No, responda 444.	Alguna de l		0					0		#N/A
platform	09d2af2d17291ae6c48466c7bd2fa020	2016-10-10	42	333	333	333	0					0		#N/A
09d2af2d17291ae6c48466c7bd2fa020	platform	2016-10-10	42	Cuales son las edades de las personas en su hogar que han tenido fiebre y tos? Envie la palabra EDAD seguida de las edades de las personas.	Cuales son		0					0		#N/A
platform	09d2af2d17291ae6c48466c7bd2fa020	2016-10-10	42	EDAD 4	EDAD 4	EDAD 4	0		1			0		#N/A	1
09d2af2d17291ae6c48466c7bd2fa020	platform	2016-10-10	42	Gracias por participar. Lo contactaremos la semana entrante. Cuide su salud :)	Gracias por		0					0		#N/A
platform	09d2af2d17291ae6c48466c7bd2fa020	2016-10-10	42	0	0	0	0					0	9	#N/A
09d2af2d17291ae6c48466c7bd2fa020	platform	2016-10-10	42	Gracias por participar. Lo contactaremos la semana entrante. Cuide su salud :)	Gracias por		0					0		#N/A
platform	09d2af2d17291ae6c48466c7bd2fa020	2016-10-11	42	0	0	0	0					0	9	#N/A
09d2af2d17291ae6c48466c7bd2fa020	platform	2016-10-11	42	Gracias por participar. Lo contactaremos la semana entrante. Cuide su salud :)	Gracias por		0					0		#N/A
platform	09d2af2d17291ae6c48466c7bd2fa020	2016-10-11	42	0	0	0	0					0	9	#N/A
09d2af2d17291ae6c48466c7bd2fa020	platform	2016-10-11	42	Gracias por participar. Lo contactaremos la semana entrante. Cuide su salud :)	Gracias por		0					0		#N/A
7d4119c7b12f54bb74185967b38c3974	platform	2016-10-11	42	Reactivamos el estudio de gripe! Haga su reporte en la aplicacion MiGripe cada semana. Muchas gracias por su participación. Daremos credito esta semana.	Reactivamos		0					0		#N/A
785b9d8c145d3e01841bd0e9e240bc23	platform	2016-10-11	42	Reactivamos el estudio de gripe! Haga su reporte en la aplicacion MiGripe cada semana. Muchas gracias por su participación. Daremos credito esta semana.	Reactivamos		0					0		#N/A
832c8f7cb42700b4d38a9e6d5a64c9da	platform	2016-10-11	42	Reactivamos el estudio de gripe! Haga su reporte en la aplicacion MiGripe cada semana. Muchas gracias por su participación. Daremos credito esta semana.	Reactivamos		0					0		#N/A
a0a0b41c09798d7de508a752ca9c0677	platform	2016-10-11	42	Reactivamos el estudio de gripe! Haga su reporte en la aplicacion MiGripe cada semana. Muchas gracias por su participación. Daremos credito esta semana.	Reactivamos		0					0		#N/A
0621c1cfd94a289ae93cb9b85cf1ba18	platform	2016-10-11	42	Reactivamos el estudio de gripe! Haga su reporte en la aplicacion MiGripe cada semana. Muchas gracias por su participación. Daremos credito esta semana.	Reactivamos		0					0		#N/A
ce812dd71e04d6a963fe245f2ee922f0	platform	2016-10-11	42	Reactivamos el estudio de gripe! Haga su reporte en la aplicacion MiGripe cada semana. Muchas gracias por su participación. Daremos credito esta semana.	Reactivamos		0					0		#N/A
aeb1f9b7543782a6b984d4997d957925	platform	2016-10-11	42	Reactivamos el estudio de gripe! Haga su reporte en la aplicacion MiGripe cada semana. Muchas gracias por su participación. Daremos credito esta semana.	Reactivamos		0					0		#N/A
0b23eb20beffddeb4c4aebb50465564d	platform	2016-10-11	42	Reactivamos el estudio de gripe! Haga su reporte en la aplicacion MiGripe cada semana. Muchas gracias por su participación. Daremos credito esta semana.	Reactivamos		0					0		#N/A
74faff7adefc5b110156637307773414	platform	2016-10-11	42	Reactivamos el estudio de gripe! Haga su reporte en la aplicacion MiGripe cada semana. Muchas gracias por su participación. Daremos credito esta semana.	Reactivamos		0					0		#N/A
b03b3c55f56f210d7ea373a8f278e97b	platform	2016-10-11	42	Reactivamos el estudio de gripe! Haga su reporte en la aplicacion MiGripe cada semana. Muchas gracias por su participación. Daremos credito esta semana.	Reactivamos		0					0		#N/A
de070d9dd517d71ea163196278f380cd	platform	2016-10-11	42	Reactivamos el estudio de gripe! Haga su reporte en la aplicacion MiGripe cada semana. Muchas gracias por su participación. Daremos credito esta semana.	Reactivamos		0					0		#N/A
1e02e2806e431696bde80a1748b98a4b	platform	2016-10-11	42	Reactivamos el estudio de gripe! Haga su reporte en la aplicacion MiGripe cada semana. Muchas gracias por su participación. Daremos credito esta semana.	Reactivamos		0					0		#N/A
3dabb39cca589c0d4dd533138617cbb0	platform	2016-10-11	42	Reactivamos el estudio de gripe! Haga su reporte en la aplicacion MiGripe cada semana. Muchas gracias por su participación. Daremos credito esta semana.	Reactivamos		0					0		#N/A
8975430e1b7871a26898ce9acbc877c6	platform	2016-10-11	42	Reactivamos el estudio de gripe! Haga su reporte en la aplicacion MiGripe cada semana. Muchas gracias por su participación. Daremos credito esta semana.	Reactivamos		0					0		#N/A
d1199d662e0c0803508e9f5c38fcbb8c	platform	2016-10-11	42	Reactivamos el estudio de gripe! Haga su reporte en la aplicacion MiGripe cada semana. Muchas gracias por su participación. Daremos credito esta semana.	Reactivamos		0					0		#N/A
eb33c78cf51d8ab4a7ca81d653e022e7	platform	2016-10-11	42	Reactivamos el estudio de gripe! Haga su reporte en la aplicacion MiGripe cada semana. Muchas gracias por su participación. Daremos credito esta semana.	Reactivamos		0					0		#N/A
df1da9aca6fcee8c6658a875ab54b261	platform	2016-10-11	42	Reactivamos el estudio de gripe! Haga su reporte en la aplicacion MiGripe cada semana. Muchas gracias por su participación. Daremos credito esta semana.	Reactivamos		0					0		#N/A
b114f63be41463419a2b7418410aa05e	platform	2016-10-11	42	Reactivamos el estudio de gripe! Haga su reporte en la aplicacion MiGripe cada semana. Muchas gracias por su participación. Daremos credito esta semana.	Reactivamos		0					0		#N/A
aee3d3a5eb7e2bbb088c14d751eded1a	platform	2016-10-11	42	Reactivamos el estudio de gripe! Haga su reporte en la aplicacion MiGripe cada semana. Muchas gracias por su participación. Daremos credito esta semana.	Reactivamos		0					0		#N/A
cef13e544f30e1ef61525056b413c91b	platform	2016-10-11	42	Reactivamos el estudio de gripe! Haga su reporte en la aplicacion MiGripe cada semana. Muchas gracias por su participación. Daremos credito esta semana.	Reactivamos		0					0		#N/A
3fb5720b9ed32f7f7f6fdc7c4331be3f	platform	2016-10-11	42	Reactivamos el estudio de gripe! Haga su reporte en la aplicacion MiGripe cada semana. Muchas gracias por su participación. Daremos credito esta semana.	Reactivamos		0					0		#N/A
1bd7ccf606468143d58d69144c5419cd	platform	2016-10-11	42	Reactivamos el estudio de gripe! Haga su reporte en la aplicacion MiGripe cada semana. Muchas gracias por su participación. Daremos credito esta semana.	Reactivamos		0					0		#N/A
bc44938fe5f91ec146360bb77e83868b	platform	2016-10-11	42	Reactivamos el estudio de gripe! Haga su reporte en la aplicacion MiGripe cada semana. Muchas gracias por su participación. Daremos credito esta semana.	Reactivamos		0					0		#N/A
4aa24e5b3aaf6e1b695adeff744e5acc	platform	2016-10-11	42	Reactivamos el estudio de gripe! Haga su reporte en la aplicacion MiGripe cada semana. Muchas gracias por su participación. Daremos credito esta semana.	Reactivamos		0					0		#N/A
a99b469e042689d17a3e17fae8f39ca2	platform	2016-10-11	42	Reactivamos el estudio de gripe! Haga su reporte en la aplicacion MiGripe cada semana. Muchas gracias por su participación. Daremos credito esta semana.	Reactivamos		0					0		#N/A
cc43d77ba3c8211b2890f7cacd188f63	platform	2016-10-11	42	Reactivamos el estudio de gripe! Haga su reporte en la aplicacion MiGripe cada semana. Muchas gracias por su participación. Daremos credito esta semana.	Reactivamos		0					0		#N/A
c64f3ff5471fa93c3eb3c49a333baa4a	platform	2016-10-11	42	Reactivamos el estudio de gripe! Haga su reporte en la aplicacion MiGripe cada semana. Muchas gracias por su participación. Daremos credito esta semana.	Reactivamos		0					0		#N/A
2b47f4a92c19dcbfc0ab30bb14e6faf8	platform	2016-10-11	42	Reactivamos el estudio de gripe! Haga su reporte en la aplicacion MiGripe cada semana. Muchas gracias por su participación. Daremos credito esta semana.	Reactivamos		0					0		#N/A
e08ec49651b98fecec3539f20735ff91	platform	2016-10-11	42	Reactivamos el estudio de gripe! Haga su reporte en la aplicacion MiGripe cada semana. Muchas gracias por su participación. Daremos credito esta semana.	Reactivamos		0					0		#N/A
c0e1418524d2525f3a88f419f87f5794	platform	2016-10-11	42	Reactivamos el estudio de gripe! Haga su reporte en la aplicacion MiGripe cada semana. Muchas gracias por su participación. Daremos credito esta semana.	Reactivamos		0					0		#N/A
f2db0b13b12772862158711f7e8a3156	platform	2016-10-11	42	Reactivamos el estudio de gripe! Haga su reporte en la aplicacion MiGripe cada semana. Muchas gracias por su participación. Daremos credito esta semana.	Reactivamos		0					0		#N/A
platform	b03b3c55f56f210d7ea373a8f278e97b	2016-10-11	42	.	.		1					0		49		3
platform	f4790ff36df961827ac927a2e42d4644	2016-10-11	42	Mantenme saldo pues ja ja ja CCGCN(0-)	Mantenme sa		0					0		#N/A
0dfa1ebc733fdf52aa0b49528dc0575f	platform	2016-10-11	42	Reactivamos el estudio de gripe! Cuantas personas en casa tuvieron fiebre y tos estos dias? Responda por mensajito con el numero. Daremos credito esta semana.	Reactivamos		0					0		#N/A
9502a418ff38f605ab32765f7c410d22	platform	2016-10-11	42	Reactivamos el estudio de gripe! Cuantas personas en casa tuvieron fiebre y tos estos dias? Responda por mensajito con el numero. Daremos credito esta semana.	Reactivamos		0					0		#N/A
598cfb0593a696fe0b40792b0d646320	platform	2016-10-11	42	Reactivamos el estudio de gripe! Cuantas personas en casa tuvieron fiebre y tos estos dias? Responda por mensajito con el numero. Daremos credito esta semana.	Reactivamos		0					0		#N/A
8a4fce857f2f7d9df78ad6019cf07e11	platform	2016-10-11	42	Reactivamos el estudio de gripe! Cuantas personas en casa tuvieron fiebre y tos estos dias? Responda por mensajito con el numero. Daremos credito esta semana.	Reactivamos		0					0		#N/A
0a56f286c2af4ff51a47c083b95d7583	platform	2016-10-11	42	Reactivamos el estudio de gripe! Cuantas personas en casa tuvieron fiebre y tos estos dias? Responda por mensajito con el numero. Daremos credito esta semana.	Reactivamos		0					0		#N/A
5a3846afd21046706c075e84a57a4884	platform	2016-10-11	42	Reactivamos el estudio de gripe! Cuantas personas en casa tuvieron fiebre y tos estos dias? Responda por mensajito con el numero. Daremos credito esta semana.	Reactivamos		0					0		#N/A
696a3f11e5cff7af75580fd99c7eae11	platform	2016-10-11	42	Reactivamos el estudio de gripe! Cuantas personas en casa tuvieron fiebre y tos estos dias? Responda por mensajito con el numero. Daremos credito esta semana.	Reactivamos		0					0		#N/A
b93f235d477550994754bfc32daf2013	platform	2016-10-11	42	Reactivamos el estudio de gripe! Cuantas personas en casa tuvieron fiebre y tos estos dias? Responda por mensajito con el numero. Daremos credito esta semana.	Reactivamos		0					0		#N/A
4e8031490f23359cf8b5b5417d7fd56d	platform	2016-10-11	42	Reactivamos el estudio de gripe! Cuantas personas en casa tuvieron fiebre y tos estos dias? Responda por mensajito con el numero. Daremos credito esta semana.	Reactivamos		0					0		#N/A
b9581e3918708759c01d3e79211de402	platform	2016-10-11	42	Reactivamos el estudio de gripe! Cuantas personas en casa tuvieron fiebre y tos estos dias? Responda por mensajito con el numero. Daremos credito esta semana.	Reactivamos		0					0		#N/A
f72b939abf0dd93c6ac72ddaedf7185f	platform	2016-10-11	42	Reactivamos el estudio de gripe! Cuantas personas en casa tuvieron fiebre y tos estos dias? Responda por mensajito con el numero. Daremos credito esta semana.	Reactivamos		0					0		#N/A
67fd1157df73826ce7aa84934ca5bdac	platform	2016-10-11	42	Reactivamos el estudio de gripe! Cuantas personas en casa tuvieron fiebre y tos estos dias? Responda por mensajito con el numero. Daremos credito esta semana.	Reactivamos		0					0		#N/A
5ff6411b9ec0ae90025200b5fb510cdf	platform	2016-10-11	42	Reactivamos el estudio de gripe! Cuantas personas en casa tuvieron fiebre y tos estos dias? Responda por mensajito con el numero. Daremos credito esta semana.	Reactivamos		0					0		#N/A
4512802be20d1e9fc13b989d371f19d4	platform	2016-10-11	42	Reactivamos el estudio de gripe! Cuantas personas en casa tuvieron fiebre y tos estos dias? Responda por mensajito con el numero. Daremos credito esta semana.	Reactivamos		0					0		#N/A
0d0a633e386ef1e7d6853740231f51cd	platform	2016-10-11	42	Reactivamos el estudio de gripe! Cuantas personas en casa tuvieron fiebre y tos estos dias? Responda por mensajito con el numero. Daremos credito esta semana.	Reactivamos		0					0		#N/A
4f2d397db06ded4ab079e56818177af3	platform	2016-10-11	42	Reactivamos el estudio de gripe! Cuantas personas en casa tuvieron fiebre y tos estos dias? Responda por mensajito con el numero. Daremos credito esta semana.	Reactivamos		0					0		#N/A
65f1868c8de83425291281cc012c7744	platform	2016-10-11	42	Reactivamos el estudio de gripe! Cuantas personas en casa tuvieron fiebre y tos estos dias? Responda por mensajito con el numero. Daremos credito esta semana.	Reactivamos		0					0		#N/A
1474ad45cfc4bab625000caeebd9c3f8	platform	2016-10-11	42	Reactivamos el estudio de gripe! Cuantas personas en casa tuvieron fiebre y tos estos dias? Responda por mensajito con el numero. Daremos credito esta semana.	Reactivamos		0					0		#N/A
8e6b871435be117b5b1c78c000263d6a	platform	2016-10-11	42	Reactivamos el estudio de gripe! Cuantas personas en casa tuvieron fiebre y tos estos dias? Responda por mensajito con el numero. Daremos credito esta semana.	Reactivamos		0					0		#N/A
b7e106c5dd3418d4d66332763a6ffecf	platform	2016-10-11	42	Reactivamos el estudio de gripe! Cuantas personas en casa tuvieron fiebre y tos estos dias? Responda por mensajito con el numero. Daremos credito esta semana.	Reactivamos		0					0		#N/A
d72feb718afacc4212f19e962974057b	platform	2016-10-11	42	Reactivamos el estudio de gripe! Cuantas personas en casa tuvieron fiebre y tos estos dias? Responda por mensajito con el numero. Daremos credito esta semana.	Reactivamos		0					0		#N/A
bcce46751efad32acd4a4d88711e6abe	platform	2016-10-11	42	Reactivamos el estudio de gripe! Cuantas personas en casa tuvieron fiebre y tos estos dias? Responda por mensajito con el numero. Daremos credito esta semana.	Reactivamos		0					0		#N/A
dab9b44db61a0b8b56d05c06354ec552	platform	2016-10-11	42	Reactivamos el estudio de gripe! Cuantas personas en casa tuvieron fiebre y tos estos dias? Responda por mensajito con el numero. Daremos credito esta semana.	Reactivamos		0					0		#N/A
cd96c737ac6731c4128339a65c9ff0b5	platform	2016-10-11	42	Reactivamos el estudio de gripe! Cuantas personas en casa tuvieron fiebre y tos estos dias? Responda por mensajito con el numero. Daremos credito esta semana.	Reactivamos		0					0		#N/A
fc0dea3c73878d3c4ab2cda80eca93ad	platform	2016-10-11	42	Reactivamos el estudio de gripe! Cuantas personas en casa tuvieron fiebre y tos estos dias? Responda por mensajito con el numero. Daremos credito esta semana.	Reactivamos		0					0		#N/A
a3eb6e907aff03dded0dbd7d383fc450	platform	2016-10-11	42	Reactivamos el estudio de gripe! Cuantas personas en casa tuvieron fiebre y tos estos dias? Responda por mensajito con el numero. Daremos credito esta semana.	Reactivamos		0					0		#N/A
e2bd85415d493541651d37bcae740c8b	platform	2016-10-11	42	Reactivamos el estudio de gripe! Cuantas personas en casa tuvieron fiebre y tos estos dias? Responda por mensajito con el numero. Daremos credito esta semana.	Reactivamos		0					0		#N/A
7e5230ee0bbbd6e95fe11aa8627c7bad	platform	2016-10-11	42	Reactivamos el estudio de gripe! Cuantas personas en casa tuvieron fiebre y tos estos dias? Responda por mensajito con el numero. Daremos credito esta semana.	Reactivamos		0					0		#N/A
e7632dae9d0df729986b730de8179a0c	platform	2016-10-11	42	Reactivamos el estudio de gripe! Cuantas personas en casa tuvieron fiebre y tos estos dias? Responda por mensajito con el numero. Daremos credito esta semana.	Reactivamos		0					0		#N/A
20e5534bcee666f6140b468828c44965	platform	2016-10-11	42	Reactivamos el estudio de gripe! Cuantas personas en casa tuvieron fiebre y tos estos dias? Responda por mensajito con el numero. Daremos credito esta semana.	Reactivamos		0					0		#N/A
94e34aeadb909f2533417f838ed0f6ed	platform	2016-10-11	42	Reactivamos el estudio de gripe! Cuantas personas en casa tuvieron fiebre y tos estos dias? Responda por mensajito con el numero. Daremos credito esta semana.	Reactivamos		0					0		#N/A
b9103fc4d6eed23377c45e2cf42796d4	platform	2016-10-11	42	Reactivamos el estudio de gripe! Cuantas personas en casa tuvieron fiebre y tos estos dias? Responda por mensajito con el numero. Daremos credito esta semana.	Reactivamos		0					0		#N/A
d8cb73e798bf9353ccb078dfe1447b01	platform	2016-10-11	42	Reactivamos el estudio de gripe! Cuantas personas en casa tuvieron fiebre y tos estos dias? Responda por mensajito con el numero. Daremos credito esta semana.	Reactivamos		0					0		#N/A
60389834fa6be31c614721fe6b9c1638	platform	2016-10-11	42	Reactivamos el estudio de gripe! Cuantas personas en casa tuvieron fiebre y tos estos dias? Responda por mensajito con el numero. Daremos credito esta semana.	Reactivamos		0					0		#N/A
4bb0831a053f54aa48850f769a15e3b5	platform	2016-10-11	42	Reactivamos el estudio de gripe! Cuantas personas en casa tuvieron fiebre y tos estos dias? Responda por mensajito con el numero. Daremos credito esta semana.	Reactivamos		0					0		#N/A
c82242b0aaa13393dbde3261296b1b9e	platform	2016-10-11	42	Reactivamos el estudio de gripe! Cuantas personas en casa tuvieron fiebre y tos estos dias? Responda por mensajito con el numero. Daremos credito esta semana.	Reactivamos		0					0		#N/A
15c11b8ebba85fe4104548df0ddd959f	platform	2016-10-11	42	Reactivamos el estudio de gripe! Cuantas personas en casa tuvieron fiebre y tos estos dias? Responda por mensajito con el numero. Daremos credito esta semana.	Reactivamos		0					0		#N/A
c2b685db525c9384b85ef579eb057f21	platform	2016-10-11	42	Reactivamos el estudio de gripe! Cuantas personas en casa tuvieron fiebre y tos estos dias? Responda por mensajito con el numero. Daremos credito esta semana.	Reactivamos		0					0		#N/A
ee6aa01c7a534b6d1e50fb6d9c5cdd58	platform	2016-10-11	42	Reactivamos el estudio de gripe! Cuantas personas en casa tuvieron fiebre y tos estos dias? Responda por mensajito con el numero. Daremos credito esta semana.	Reactivamos		0					0		#N/A
b7b6fa259ef095fc863f9837349de57d	platform	2016-10-11	42	Reactivamos el estudio de gripe! Cuantas personas en casa tuvieron fiebre y tos estos dias? Responda por mensajito con el numero. Daremos credito esta semana.	Reactivamos		0					0		#N/A
9a65f3c124fb0b965c369b5a6e4ea5c9	platform	2016-10-11	42	Reactivamos el estudio de gripe! Cuantas personas en casa tuvieron fiebre y tos estos dias? Responda por mensajito con el numero. Daremos credito esta semana.	Reactivamos		0					0		#N/A
71bb15fb0ef702a653e7f8efa7dd4fb8	platform	2016-10-11	42	Reactivamos el estudio de gripe! Cuantas personas en casa tuvieron fiebre y tos estos dias? Responda por mensajito con el numero. Daremos credito esta semana.	Reactivamos		0					0		#N/A
f9fd39fc5e4a76b34ad6dfebd9abb789	platform	2016-10-11	42	Reactivamos el estudio de gripe! Cuantas personas en casa tuvieron fiebre y tos estos dias? Responda por mensajito con el numero. Daremos credito esta semana.	Reactivamos		0					0		#N/A
6402058c51302709fa45fec9e373bfdc	platform	2016-10-11	42	Reactivamos el estudio de gripe! Cuantas personas en casa tuvieron fiebre y tos estos dias? Responda por mensajito con el numero. Daremos credito esta semana.	Reactivamos		0					0		#N/A
a420a3034745f19957c9837f4a04be18	platform	2016-10-11	42	Reactivamos el estudio de gripe! Cuantas personas en casa tuvieron fiebre y tos estos dias? Responda por mensajito con el numero. Daremos credito esta semana.	Reactivamos		0					0		#N/A
ba21a468d8c10231791e62eacaf073e1	platform	2016-10-11	42	Reactivamos el estudio de gripe! Cuantas personas en casa tuvieron fiebre y tos estos dias? Responda por mensajito con el numero. Daremos credito esta semana.	Reactivamos		0					0		#N/A
7e0ec2445424805e9fd767a9f1d2631a	platform	2016-10-11	42	Reactivamos el estudio de gripe! Cuantas personas en casa tuvieron fiebre y tos estos dias? Responda por mensajito con el numero. Daremos credito esta semana.	Reactivamos		0					0		#N/A
e93d9acdf21c7cea5c159e3b5683d50f	platform	2016-10-11	42	Reactivamos el estudio de gripe! Cuantas personas en casa tuvieron fiebre y tos estos dias? Responda por mensajito con el numero. Daremos credito esta semana.	Reactivamos		0					0		#N/A
da462eb26b0c0208b0457eba42c1d8c2	platform	2016-10-11	42	Reactivamos el estudio de gripe! Cuantas personas en casa tuvieron fiebre y tos estos dias? Responda por mensajito con el numero. Daremos credito esta semana.	Reactivamos		0					0		#N/A
8b1f8e84e86df5d9345a8451f5edb2ce	platform	2016-10-11	42	Reactivamos el estudio de gripe! Cuantas personas en casa tuvieron fiebre y tos estos dias? Responda por mensajito con el numero. Daremos credito esta semana.	Reactivamos		0					0		#N/A
725f38932cfa936e5d3582874c629305	platform	2016-10-11	42	Reactivamos el estudio de gripe! Cuantas personas en casa tuvieron fiebre y tos estos dias? Responda por mensajito con el numero. Daremos credito esta semana.	Reactivamos		0					0		#N/A
68618a016f14218a57587aea6d92cb2a	platform	2016-10-11	42	Reactivamos el estudio de gripe! Cuantas personas en casa tuvieron fiebre y tos estos dias? Responda por mensajito con el numero. Daremos credito esta semana.	Reactivamos		0					0		#N/A
5f878b36de945e49cf397760eb068435	platform	2016-10-11	42	Reactivamos el estudio de gripe! Cuantas personas en casa tuvieron fiebre y tos estos dias? Responda por mensajito con el numero. Daremos credito esta semana.	Reactivamos		0					0		#N/A
5964ecc18960e75330e9311475e40b13	platform	2016-10-11	42	Reactivamos el estudio de gripe! Cuantas personas en casa tuvieron fiebre y tos estos dias? Responda por mensajito con el numero. Daremos credito esta semana.	Reactivamos		0					0		#N/A
ce9b3a2f443f0417369f8e63446f5ba0	platform	2016-10-11	42	Reactivamos el estudio de gripe! Cuantas personas en casa tuvieron fiebre y tos estos dias? Responda por mensajito con el numero. Daremos credito esta semana.	Reactivamos		0					0		#N/A
94ea3d422d33072f7f062642ce82e822	platform	2016-10-11	42	Reactivamos el estudio de gripe! Cuantas personas en casa tuvieron fiebre y tos estos dias? Responda por mensajito con el numero. Daremos credito esta semana.	Reactivamos		0					0		#N/A
b434eb9d42fe35d83d8f7a5323f71604	platform	2016-10-11	42	Reactivamos el estudio de gripe! Cuantas personas en casa tuvieron fiebre y tos estos dias? Responda por mensajito con el numero. Daremos credito esta semana.	Reactivamos		0					0		#N/A
84b7f1d5d6bfd381ceccaeb02b7baeed	platform	2016-10-11	42	Reactivamos el estudio de gripe! Cuantas personas en casa tuvieron fiebre y tos estos dias? Responda por mensajito con el numero. Daremos credito esta semana.	Reactivamos		0					0		#N/A
57142bf94af8dff50c2643556a1680a4	platform	2016-10-11	42	Reactivamos el estudio de gripe! Cuantas personas en casa tuvieron fiebre y tos estos dias? Responda por mensajito con el numero. Daremos credito esta semana.	Reactivamos		0					0		#N/A
284867dfafed179f9914521aeddecf73	platform	2016-10-11	42	Reactivamos el estudio de gripe! Cuantas personas en casa tuvieron fiebre y tos estos dias? Responda por mensajito con el numero. Daremos credito esta semana.	Reactivamos		0					0		#N/A
e6b8d6c816c095b4ea7aa04fada133d3	platform	2016-10-11	42	Reactivamos el estudio de gripe! Cuantas personas en casa tuvieron fiebre y tos estos dias? Responda por mensajito con el numero. Daremos credito esta semana.	Reactivamos		0					0		#N/A
611ff7fc0e2ce658d851813e4818e1d9	platform	2016-10-11	42	Reactivamos el estudio de gripe! Cuantas personas en casa tuvieron fiebre y tos estos dias? Responda por mensajito con el numero. Daremos credito esta semana.	Reactivamos		0					0		#N/A
b185819c0ee9c86ff17e8d8036d1aa10	platform	2016-10-11	42	Reactivamos el estudio de gripe! Cuantas personas en casa tuvieron fiebre y tos estos dias? Responda por mensajito con el numero. Daremos credito esta semana.	Reactivamos		0					0		#N/A
3c2493b55941ae2a4859c8af123383d0	platform	2016-10-11	42	Reactivamos el estudio de gripe! Cuantas personas en casa tuvieron fiebre y tos estos dias? Responda por mensajito con el numero. Daremos credito esta semana.	Reactivamos		0					0		#N/A
b9f1a326ae43dc71244cd0d24857df5c	platform	2016-10-11	42	Reactivamos el estudio de gripe! Cuantas personas en casa tuvieron fiebre y tos estos dias? Responda por mensajito con el numero. Daremos credito esta semana.	Reactivamos		0					0		#N/A
78e4addca72d6fa01ace7ea2070b8724	platform	2016-10-11	42	Reactivamos el estudio de gripe! Cuantas personas en casa tuvieron fiebre y tos estos dias? Responda por mensajito con el numero. Daremos credito esta semana.	Reactivamos		0					0		#N/A
449c8cd7ac87eea4020c4776dbb767ff	platform	2016-10-11	42	Reactivamos el estudio de gripe! Cuantas personas en casa tuvieron fiebre y tos estos dias? Responda por mensajito con el numero. Daremos credito esta semana.	Reactivamos		0					0		#N/A
35ddd69afd7dfdfc82b41bda7ba98aa8	platform	2016-10-11	42	Reactivamos el estudio de gripe! Cuantas personas en casa tuvieron fiebre y tos estos dias? Responda por mensajito con el numero. Daremos credito esta semana.	Reactivamos		0					0		#N/A
ba6be632f3771a7cda508a97e68bba16	platform	2016-10-11	42	Reactivamos el estudio de gripe! Cuantas personas en casa tuvieron fiebre y tos estos dias? Responda por mensajito con el numero. Daremos credito esta semana.	Reactivamos		0					0		#N/A
d25a897749f25fa8f9c0641703cc173e	platform	2016-10-11	42	Reactivamos el estudio de gripe! Cuantas personas en casa tuvieron fiebre y tos estos dias? Responda por mensajito con el numero. Daremos credito esta semana.	Reactivamos		0					0		#N/A
d6bb6d5914a5dafce1c0a325b4c2ad6b	platform	2016-10-11	42	Reactivamos el estudio de gripe! Cuantas personas en casa tuvieron fiebre y tos estos dias? Responda por mensajito con el numero. Daremos credito esta semana.	Reactivamos		0					0		#N/A
0aaf33e14dd42b48bc44eb916a0f3e88	platform	2016-10-11	42	Reactivamos el estudio de gripe! Cuantas personas en casa tuvieron fiebre y tos estos dias? Responda por mensajito con el numero. Daremos credito esta semana.	Reactivamos		0					0		#N/A
06016587a96f5727d0a5111918917fe8	platform	2016-10-11	42	Reactivamos el estudio de gripe! Cuantas personas en casa tuvieron fiebre y tos estos dias? Responda por mensajito con el numero. Daremos credito esta semana.	Reactivamos		0					0		#N/A
4ab74b8ea90d5a3dd20789355b403e4b	platform	2016-10-11	42	Reactivamos el estudio de gripe! Cuantas personas en casa tuvieron fiebre y tos estos dias? Responda por mensajito con el numero. Daremos credito esta semana.	Reactivamos		0					0		#N/A
f5d98440fd65e160d87236721613b55a	platform	2016-10-11	42	Reactivamos el estudio de gripe! Cuantas personas en casa tuvieron fiebre y tos estos dias? Responda por mensajito con el numero. Daremos credito esta semana.	Reactivamos		0					0		#N/A
e67e0ad2f0cf3a06e9fb798c197f2e3b	platform	2016-10-11	42	Reactivamos el estudio de gripe! Cuantas personas en casa tuvieron fiebre y tos estos dias? Responda por mensajito con el numero. Daremos credito esta semana.	Reactivamos		0					0		#N/A
1a901c33645f2a4108b3936a80b3d9ab	platform	2016-10-11	42	Reactivamos el estudio de gripe! Cuantas personas en casa tuvieron fiebre y tos estos dias? Responda por mensajito con el numero. Daremos credito esta semana.	Reactivamos		0					0		#N/A
aab76d8180115b46126396d092c73324	platform	2016-10-11	42	Reactivamos el estudio de gripe! Cuantas personas en casa tuvieron fiebre y tos estos dias? Responda por mensajito con el numero. Daremos credito esta semana.	Reactivamos		0					0		#N/A
ed864a613b6118198fe67cb0430aa6af	platform	2016-10-11	42	Reactivamos el estudio de gripe! Cuantas personas en casa tuvieron fiebre y tos estos dias? Responda por mensajito con el numero. Daremos credito esta semana.	Reactivamos		0					0		#N/A
f2d077157c496fd8bf865aabc8f89506	platform	2016-10-11	42	Reactivamos el estudio de gripe! Cuantas personas en casa tuvieron fiebre y tos estos dias? Responda por mensajito con el numero. Daremos credito esta semana.	Reactivamos		0					0		#N/A
d43fbc78431d10106d36b776e019c4de	platform	2016-10-11	42	Reactivamos el estudio de gripe! Cuantas personas en casa tuvieron fiebre y tos estos dias? Responda por mensajito con el numero. Daremos credito esta semana.	Reactivamos		0					0		#N/A
8bb5b5778f809d104899161279c2bd87	platform	2016-10-11	42	Reactivamos el estudio de gripe! Cuantas personas en casa tuvieron fiebre y tos estos dias? Responda por mensajito con el numero. Daremos credito esta semana.	Reactivamos		0					0		#N/A
1527d0e2beccb6c69d1e8773fbe98111	platform	2016-10-11	42	Reactivamos el estudio de gripe! Cuantas personas en casa tuvieron fiebre y tos estos dias? Responda por mensajito con el numero. Daremos credito esta semana.	Reactivamos		0					0		#N/A
6d9e022bcc8e7ec40d61dda6d06fbcc6	platform	2016-10-11	42	Reactivamos el estudio de gripe! Cuantas personas en casa tuvieron fiebre y tos estos dias? Responda por mensajito con el numero. Daremos credito esta semana.	Reactivamos		0					0		#N/A
b6f6ac5f95a6a69fd033d110e8d2660e	platform	2016-10-11	42	Reactivamos el estudio de gripe! Cuantas personas en casa tuvieron fiebre y tos estos dias? Responda por mensajito con el numero. Daremos credito esta semana.	Reactivamos		0					0		#N/A
1cd37c664e6fad55f095bfec5c85813e	platform	2016-10-11	42	Reactivamos el estudio de gripe! Cuantas personas en casa tuvieron fiebre y tos estos dias? Responda por mensajito con el numero. Daremos credito esta semana.	Reactivamos		0					0		#N/A
fec62203e15f10ded70c3a35a1b47378	platform	2016-10-11	42	Reactivamos el estudio de gripe! Cuantas personas en casa tuvieron fiebre y tos estos dias? Responda por mensajito con el numero. Daremos credito esta semana.	Reactivamos		0					0		#N/A
fd84b1220d892ff598cda5a012a63d65	platform	2016-10-11	42	Reactivamos el estudio de gripe! Cuantas personas en casa tuvieron fiebre y tos estos dias? Responda por mensajito con el numero. Daremos credito esta semana.	Reactivamos		0					0		#N/A
855a0f4d6baac2940d4052039f5b50cd	platform	2016-10-11	42	Reactivamos el estudio de gripe! Cuantas personas en casa tuvieron fiebre y tos estos dias? Responda por mensajito con el numero. Daremos credito esta semana.	Reactivamos		0					0		#N/A
a72190e73edb471ab47782655696f5ed	platform	2016-10-11	42	Reactivamos el estudio de gripe! Cuantas personas en casa tuvieron fiebre y tos estos dias? Responda por mensajito con el numero. Daremos credito esta semana.	Reactivamos		0					0		#N/A
727cd731d9bcd474f1b957636bb945ff	platform	2016-10-11	42	Reactivamos el estudio de gripe! Cuantas personas en casa tuvieron fiebre y tos estos dias? Responda por mensajito con el numero. Daremos credito esta semana.	Reactivamos		0					0		#N/A
819799a9c3422fb88eab6d3cf8e67844	platform	2016-10-11	42	Reactivamos el estudio de gripe! Cuantas personas en casa tuvieron fiebre y tos estos dias? Responda por mensajito con el numero. Daremos credito esta semana.	Reactivamos		0					0		#N/A
e63046c32e895f09849af227a65c1b4f	platform	2016-10-11	42	Reactivamos el estudio de gripe! Cuantas personas en casa tuvieron fiebre y tos estos dias? Responda por mensajito con el numero. Daremos credito esta semana.	Reactivamos		0					0		#N/A
1d87a816ea68a5d496cfdc46c938ba2b	platform	2016-10-11	42	Reactivamos el estudio de gripe! Cuantas personas en casa tuvieron fiebre y tos estos dias? Responda por mensajito con el numero. Daremos credito esta semana.	Reactivamos		0					0		#N/A
180eda7a0086a3f72f8bfec615d74d37	platform	2016-10-11	42	Reactivamos el estudio de gripe! Cuantas personas en casa tuvieron fiebre y tos estos dias? Responda por mensajito con el numero. Daremos credito esta semana.	Reactivamos		0					0		#N/A
46f6ae2ddd636b5e74520e918c6adce8	platform	2016-10-11	42	Reactivamos el estudio de gripe! Cuantas personas en casa tuvieron fiebre y tos estos dias? Responda por mensajito con el numero. Daremos credito esta semana.	Reactivamos		0					0		#N/A
6624fccf6b7f28a92f2cd2c6f7ee9eae	platform	2016-10-11	42	Reactivamos el estudio de gripe! Cuantas personas en casa tuvieron fiebre y tos estos dias? Responda por mensajito con el numero. Daremos credito esta semana.	Reactivamos		0					0		#N/A
efe36fa3c169bada62cc25e320dab5a2	platform	2016-10-11	42	Reactivamos el estudio de gripe! Cuantas personas en casa tuvieron fiebre y tos estos dias? Responda por mensajito con el numero. Daremos credito esta semana.	Reactivamos		0					0		#N/A
c7f73b764421037918341bc613e27fb7	platform	2016-10-11	42	Reactivamos el estudio de gripe! Cuantas personas en casa tuvieron fiebre y tos estos dias? Responda por mensajito con el numero. Daremos credito esta semana.	Reactivamos		0					0		#N/A
39218c52143dbc4ae351c5e9ff595fa5	platform	2016-10-11	42	Reactivamos el estudio de gripe! Cuantas personas en casa tuvieron fiebre y tos estos dias? Responda por mensajito con el numero. Daremos credito esta semana.	Reactivamos		0					0		#N/A
26c511dc979a562320513d789fd3ed97	platform	2016-10-11	42	Reactivamos el estudio de gripe! Cuantas personas en casa tuvieron fiebre y tos estos dias? Responda por mensajito con el numero. Daremos credito esta semana.	Reactivamos		0					0		#N/A
7fa8e81ac101c1befe335049de674df6	platform	2016-10-11	42	Reactivamos el estudio de gripe! Cuantas personas en casa tuvieron fiebre y tos estos dias? Responda por mensajito con el numero. Daremos credito esta semana.	Reactivamos		0					0		#N/A
fb19d91714220850ec3e7b5983846b51	platform	2016-10-11	42	Reactivamos el estudio de gripe! Cuantas personas en casa tuvieron fiebre y tos estos dias? Responda por mensajito con el numero. Daremos credito esta semana.	Reactivamos		0					0		#N/A
3248c722c3355bd496d1521c33a6859f	platform	2016-10-11	42	Reactivamos el estudio de gripe! Cuantas personas en casa tuvieron fiebre y tos estos dias? Responda por mensajito con el numero. Daremos credito esta semana.	Reactivamos		0					0		#N/A
c7877123a9b9cfaa979df20d53a6e382	platform	2016-10-11	42	Reactivamos el estudio de gripe! Cuantas personas en casa tuvieron fiebre y tos estos dias? Responda por mensajito con el numero. Daremos credito esta semana.	Reactivamos		0					0		#N/A
8732c8c00536d3ffea3b84415d5e150d	platform	2016-10-11	42	Reactivamos el estudio de gripe! Cuantas personas en casa tuvieron fiebre y tos estos dias? Responda por mensajito con el numero. Daremos credito esta semana.	Reactivamos		0					0		#N/A
5193eb39fb7858b3285868c856060113	platform	2016-10-11	42	Reactivamos el estudio de gripe! Cuantas personas en casa tuvieron fiebre y tos estos dias? Responda por mensajito con el numero. Daremos credito esta semana.	Reactivamos		0					0		#N/A
36e26ba01593f799c856fa4011bcf106	platform	2016-10-11	42	Reactivamos el estudio de gripe! Cuantas personas en casa tuvieron fiebre y tos estos dias? Responda por mensajito con el numero. Daremos credito esta semana.	Reactivamos		0					0		#N/A
08f3932ac3818b66469f5c9e3ad9a825	platform	2016-10-11	42	Reactivamos el estudio de gripe! Cuantas personas en casa tuvieron fiebre y tos estos dias? Responda por mensajito con el numero. Daremos credito esta semana.	Reactivamos		0					0		#N/A
2082e6cdcd3c3fc975796402fb94bc3b	platform	2016-10-11	42	Reactivamos el estudio de gripe! Cuantas personas en casa tuvieron fiebre y tos estos dias? Responda por mensajito con el numero. Daremos credito esta semana.	Reactivamos		0					0		#N/A
0dc91b569c7cee2abda2cb49ee9835f1	platform	2016-10-11	42	Reactivamos el estudio de gripe! Cuantas personas en casa tuvieron fiebre y tos estos dias? Responda por mensajito con el numero. Daremos credito esta semana.	Reactivamos		0					0		#N/A
635f5aa40850a26bf2e0428333d62ae2	platform	2016-10-11	42	Reactivamos el estudio de gripe! Cuantas personas en casa tuvieron fiebre y tos estos dias? Responda por mensajito con el numero. Daremos credito esta semana.	Reactivamos		0					0		#N/A
a91def56d6415368e77fcb8972511145	platform	2016-10-11	42	Reactivamos el estudio de gripe! Cuantas personas en casa tuvieron fiebre y tos estos dias? Responda por mensajito con el numero. Daremos credito esta semana.	Reactivamos		0					0		#N/A
b75ea2fb2d8f0033fba42c0978c20bf0	platform	2016-10-11	42	Reactivamos el estudio de gripe! Cuantas personas en casa tuvieron fiebre y tos estos dias? Responda por mensajito con el numero. Daremos credito esta semana.	Reactivamos		0					0		#N/A
8200b5eb48dea1ea327af605d93ba2fc	platform	2016-10-11	42	Reactivamos el estudio de gripe! Cuantas personas en casa tuvieron fiebre y tos estos dias? Responda por mensajito con el numero. Daremos credito esta semana.	Reactivamos		0					0		#N/A
d322208be8289983c4aca729fb45fcd1	platform	2016-10-11	42	Reactivamos el estudio de gripe! Cuantas personas en casa tuvieron fiebre y tos estos dias? Responda por mensajito con el numero. Daremos credito esta semana.	Reactivamos		0					0		#N/A
94470b99ed8e9d48c07b73bbaab8cd0a	platform	2016-10-11	42	Reactivamos el estudio de gripe! Cuantas personas en casa tuvieron fiebre y tos estos dias? Responda por mensajito con el numero. Daremos credito esta semana.	Reactivamos		0					0		#N/A
f402c6decbcd0d82817fa86cd2c13acb	platform	2016-10-11	42	Reactivamos el estudio de gripe! Cuantas personas en casa tuvieron fiebre y tos estos dias? Responda por mensajito con el numero. Daremos credito esta semana.	Reactivamos		0					0		#N/A
a462e91ec03c136d878d94c0123afa88	platform	2016-10-11	42	Reactivamos el estudio de gripe! Cuantas personas en casa tuvieron fiebre y tos estos dias? Responda por mensajito con el numero. Daremos credito esta semana.	Reactivamos		0					0		#N/A
a08c134bf51d011a84add18ac92ee8e6	platform	2016-10-11	42	Reactivamos el estudio de gripe! Cuantas personas en casa tuvieron fiebre y tos estos dias? Responda por mensajito con el numero. Daremos credito esta semana.	Reactivamos		0					0		#N/A
bcfec04299040976b81ba83745e98c3c	platform	2016-10-11	42	Reactivamos el estudio de gripe! Cuantas personas en casa tuvieron fiebre y tos estos dias? Responda por mensajito con el numero. Daremos credito esta semana.	Reactivamos		0					0		#N/A
cf19e2d656d81c9facd8eb0b5123a490	platform	2016-10-11	42	Reactivamos el estudio de gripe! Cuantas personas en casa tuvieron fiebre y tos estos dias? Responda por mensajito con el numero. Daremos credito esta semana.	Reactivamos		0					0		#N/A
473f69a1c8bb2afba0a00de66b3e9575	platform	2016-10-11	42	Reactivamos el estudio de gripe! Cuantas personas en casa tuvieron fiebre y tos estos dias? Responda por mensajito con el numero. Daremos credito esta semana.	Reactivamos		0					0		#N/A
a7fd42ba8cff59070a858657fe86017d	platform	2016-10-11	42	Reactivamos el estudio de gripe! Cuantas personas en casa tuvieron fiebre y tos estos dias? Responda por mensajito con el numero. Daremos credito esta semana.	Reactivamos		0					0		#N/A
b36add129043ebc65a69206149b6ea88	platform	2016-10-11	42	Reactivamos el estudio de gripe! Cuantas personas en casa tuvieron fiebre y tos estos dias? Responda por mensajito con el numero. Daremos credito esta semana.	Reactivamos		0					0		#N/A
5641801d8180a0ebdef9cd0a07dab461	platform	2016-10-11	42	Reactivamos el estudio de gripe! Cuantas personas en casa tuvieron fiebre y tos estos dias? Responda por mensajito con el numero. Daremos credito esta semana.	Reactivamos		0					0		#N/A
7c9c12d93f91f1586417133f6ee8fbd7	platform	2016-10-11	42	Reactivamos el estudio de gripe! Cuantas personas en casa tuvieron fiebre y tos estos dias? Responda por mensajito con el numero. Daremos credito esta semana.	Reactivamos		0					0		#N/A
166e9f6bd0bd817c73daf6b4f2562673	platform	2016-10-11	42	Reactivamos el estudio de gripe! Cuantas personas en casa tuvieron fiebre y tos estos dias? Responda por mensajito con el numero. Daremos credito esta semana.	Reactivamos		0					0		#N/A
ed74f7d182e95b63e755071e811db225	platform	2016-10-11	42	Reactivamos el estudio de gripe! Cuantas personas en casa tuvieron fiebre y tos estos dias? Responda por mensajito con el numero. Daremos credito esta semana.	Reactivamos		0					0		#N/A
168e40742aab42fb0ee14cdfbb3b3b5f	platform	2016-10-11	42	Reactivamos el estudio de gripe! Cuantas personas en casa tuvieron fiebre y tos estos dias? Responda por mensajito con el numero. Daremos credito esta semana.	Reactivamos		0					0		#N/A
abf6c570c6c799d38968b63eb24db4db	platform	2016-10-11	42	Reactivamos el estudio de gripe! Cuantas personas en casa tuvieron fiebre y tos estos dias? Responda por mensajito con el numero. Daremos credito esta semana.	Reactivamos		0					0		#N/A
857b9cdfee5f5bc02403b5bae34f6b2c	platform	2016-10-11	42	Reactivamos el estudio de gripe! Cuantas personas en casa tuvieron fiebre y tos estos dias? Responda por mensajito con el numero. Daremos credito esta semana.	Reactivamos		0					0		#N/A
45b86460f04f4a3b090f7918c19008c1	platform	2016-10-11	42	Reactivamos el estudio de gripe! Cuantas personas en casa tuvieron fiebre y tos estos dias? Responda por mensajito con el numero. Daremos credito esta semana.	Reactivamos		0					0		#N/A
14cdd39baaed6a40d413d3b820588625	platform	2016-10-11	42	Reactivamos el estudio de gripe! Cuantas personas en casa tuvieron fiebre y tos estos dias? Responda por mensajito con el numero. Daremos credito esta semana.	Reactivamos		0					0		#N/A
a6346851848dc8bd1c2bd16a2b6c4ba0	platform	2016-10-11	42	Reactivamos el estudio de gripe! Cuantas personas en casa tuvieron fiebre y tos estos dias? Responda por mensajito con el numero. Daremos credito esta semana.	Reactivamos		0					0		#N/A
b7e0b4758269ec01e79fc5cb55dcf2f0	platform	2016-10-11	42	Reactivamos el estudio de gripe! Cuantas personas en casa tuvieron fiebre y tos estos dias? Responda por mensajito con el numero. Daremos credito esta semana.	Reactivamos		0					0		#N/A
71cc4d346fdbd113b8be616402cbe8aa	platform	2016-10-11	42	Reactivamos el estudio de gripe! Cuantas personas en casa tuvieron fiebre y tos estos dias? Responda por mensajito con el numero. Daremos credito esta semana.	Reactivamos		0					0		#N/A
16d08e0765297723ea4b0152b5123064	platform	2016-10-11	42	Reactivamos el estudio de gripe! Cuantas personas en casa tuvieron fiebre y tos estos dias? Responda por mensajito con el numero. Daremos credito esta semana.	Reactivamos		0					0		#N/A
0caa9f0023affa45e0b01a68fa704591	platform	2016-10-11	42	Reactivamos el estudio de gripe! Cuantas personas en casa tuvieron fiebre y tos estos dias? Responda por mensajito con el numero. Daremos credito esta semana.	Reactivamos		0					0		#N/A
f5dff6d0769722d2c039ee31c08974bb	platform	2016-10-11	42	Reactivamos el estudio de gripe! Cuantas personas en casa tuvieron fiebre y tos estos dias? Responda por mensajito con el numero. Daremos credito esta semana.	Reactivamos		0					0		#N/A
5160ba21e1523aac8b855e9b1aa0ece4	platform	2016-10-11	42	Reactivamos el estudio de gripe! Cuantas personas en casa tuvieron fiebre y tos estos dias? Responda por mensajito con el numero. Daremos credito esta semana.	Reactivamos		0					0		#N/A
667aa6c99e395f01a791cc906190148c	platform	2016-10-11	42	Reactivamos el estudio de gripe! Cuantas personas en casa tuvieron fiebre y tos estos dias? Responda por mensajito con el numero. Daremos credito esta semana.	Reactivamos		0					0		#N/A
9f5e7826bb1c4e8ceb240276826aeca3	platform	2016-10-11	42	Reactivamos el estudio de gripe! Cuantas personas en casa tuvieron fiebre y tos estos dias? Responda por mensajito con el numero. Daremos credito esta semana.	Reactivamos		0					0		#N/A
8522957bcd8258a16f4c7bca8d683a17	platform	2016-10-11	42	Reactivamos el estudio de gripe! Cuantas personas en casa tuvieron fiebre y tos estos dias? Responda por mensajito con el numero. Daremos credito esta semana.	Reactivamos		0					0		#N/A
9eca50b0ae75b14caad43d9d899d1162	platform	2016-10-11	42	Reactivamos el estudio de gripe! Cuantas personas en casa tuvieron fiebre y tos estos dias? Responda por mensajito con el numero. Daremos credito esta semana.	Reactivamos		0					0		#N/A
796f368b717702befc876c3712e5f336	platform	2016-10-11	42	Reactivamos el estudio de gripe! Cuantas personas en casa tuvieron fiebre y tos estos dias? Responda por mensajito con el numero. Daremos credito esta semana.	Reactivamos		0					0		#N/A
c0eb46474866000ced70f9d2f61407dc	platform	2016-10-11	42	Reactivamos el estudio de gripe! Cuantas personas en casa tuvieron fiebre y tos estos dias? Responda por mensajito con el numero. Daremos credito esta semana.	Reactivamos		0					0		#N/A
0e4398c0012a5aa16b14f5e095d87996	platform	2016-10-11	42	Reactivamos el estudio de gripe! Cuantas personas en casa tuvieron fiebre y tos estos dias? Responda por mensajito con el numero. Daremos credito esta semana.	Reactivamos		0					0		#N/A
f497db9735a0eb9986aeb961dde02569	platform	2016-10-11	42	Reactivamos el estudio de gripe! Cuantas personas en casa tuvieron fiebre y tos estos dias? Responda por mensajito con el numero. Daremos credito esta semana.	Reactivamos		0					0		#N/A
a9e34b7e364bd7b0be6bbb1f038e9e98	platform	2016-10-11	42	Reactivamos el estudio de gripe! Cuantas personas en casa tuvieron fiebre y tos estos dias? Responda por mensajito con el numero. Daremos credito esta semana.	Reactivamos		0					0		#N/A
8cb6073ec1a588f7a9b26308600d54bf	platform	2016-10-11	42	Reactivamos el estudio de gripe! Cuantas personas en casa tuvieron fiebre y tos estos dias? Responda por mensajito con el numero. Daremos credito esta semana.	Reactivamos		0					0		#N/A
4c74dff7b094bb413758bd5520452291	platform	2016-10-11	42	Reactivamos el estudio de gripe! Cuantas personas en casa tuvieron fiebre y tos estos dias? Responda por mensajito con el numero. Daremos credito esta semana.	Reactivamos		0					0		#N/A
3ed7219d075b1c381c6da20d25dddf1a	platform	2016-10-11	42	Reactivamos el estudio de gripe! Cuantas personas en casa tuvieron fiebre y tos estos dias? Responda por mensajito con el numero. Daremos credito esta semana.	Reactivamos		0					0		#N/A
b40d8423a8d3eef7e9bd6052940780eb	platform	2016-10-11	42	Reactivamos el estudio de gripe! Cuantas personas en casa tuvieron fiebre y tos estos dias? Responda por mensajito con el numero. Daremos credito esta semana.	Reactivamos		0					0		#N/A
419325e97bcc78ff5b63087c372b4e3b	platform	2016-10-11	42	Reactivamos el estudio de gripe! Cuantas personas en casa tuvieron fiebre y tos estos dias? Responda por mensajito con el numero. Daremos credito esta semana.	Reactivamos		0					0		#N/A
736cb93239b88cd4dabac9378619d882	platform	2016-10-11	42	Reactivamos el estudio de gripe! Cuantas personas en casa tuvieron fiebre y tos estos dias? Responda por mensajito con el numero. Daremos credito esta semana.	Reactivamos		0					0		#N/A
1568128565b0cfd66c44f8a1876e9b78	platform	2016-10-11	42	Reactivamos el estudio de gripe! Cuantas personas en casa tuvieron fiebre y tos estos dias? Responda por mensajito con el numero. Daremos credito esta semana.	Reactivamos		0					0		#N/A
a90d1523a7b6dcbf1f3ccc344f0dbe02	platform	2016-10-11	42	Reactivamos el estudio de gripe! Cuantas personas en casa tuvieron fiebre y tos estos dias? Responda por mensajito con el numero. Daremos credito esta semana.	Reactivamos		0					0		#N/A
platform	5a3846afd21046706c075e84a57a4884	2016-10-11	42	1	1	1	1					1	0	22		5
5a3846afd21046706c075e84a57a4884	platform	2016-10-11	42	Alguna de las personas con fiebre con tos o dolor de garganta en los ultimos 7 dias han buscado atencion medica, SIN CONTAR farmacias ni medicina tradicional? Si si, responda 111. No, responda 222.	Alguna de l		0					0		#N/A
platform	65f1868c8de83425291281cc012c7744	2016-10-11	42	No	No	0	1					0	0	30		3
65f1868c8de83425291281cc012c7744	platform	2016-10-11	42	Gracias por participar. Lo contactaremos la semana entrante. Cuide su salud :)	Gracias por		0					0		#N/A
platform	0d0a633e386ef1e7d6853740231f51cd	2016-10-11	42	2	2	2	1					2	0	79		2
0d0a633e386ef1e7d6853740231f51cd	platform	2016-10-11	42	Alguna de las personas con fiebre con tos o dolor de garganta en los ultimos 7 dias han buscado atencion medica, SIN CONTAR farmacias ni medicina tradicional? Si si, responda 111. No, responda 222.	Alguna de l		0					0		#N/A
platform	da462eb26b0c0208b0457eba42c1d8c2	2016-10-11	42	0	0	0	1					0	0	50		3
da462eb26b0c0208b0457eba42c1d8c2	platform	2016-10-11	42	Gracias por participar. Lo contactaremos la semana entrante. Cuide su salud :)	Gracias por		0					0		#N/A
platform	5ff6411b9ec0ae90025200b5fb510cdf	2016-10-11	42	0	0	0	1					0	0	65		3
5ff6411b9ec0ae90025200b5fb510cdf	platform	2016-10-11	42	Gracias por participar. Lo contactaremos la semana entrante. Cuide su salud :)	Gracias por		0					0		#N/A
platform	611ff7fc0e2ce658d851813e4818e1d9	2016-10-11	42	una persona.	una persona	1	1					1	0	22		4
platform	832c8f7cb42700b4d38a9e6d5a64c9da	2016-10-11	42	No he recibido	No he recib		1					0		62		2
platform	832c8f7cb42700b4d38a9e6d5a64c9da	2016-10-11	42	Recarga	Recarga		1					0		62		2
platform	832c8f7cb42700b4d38a9e6d5a64c9da	2016-10-11	42	??	??		1					0		62		2
platform	f497db9735a0eb9986aeb961dde02569	2016-10-11	42	0	0	0	1					0	0	20		2
f497db9735a0eb9986aeb961dde02569	platform	2016-10-11	42	Gracias por participar. Lo contactaremos la semana entrante. Cuide su salud :)	Gracias por		0					0		#N/A
platform	f497db9735a0eb9986aeb961dde02569	2016-10-11	42	1	1	1	1					1	0	20		2
f497db9735a0eb9986aeb961dde02569	platform	2016-10-11	42	Alguna de las personas con fiebre con tos o dolor de garganta en los ultimos 7 dias han buscado atencion medica, SIN CONTAR farmacias ni medicina tradicional? Si si, responda 111. No, responda 222.	Alguna de l		0					0		#N/A
platform	16d08e0765297723ea4b0152b5123064	2016-10-11	42	0	0	0	1					0	0	68		4
16d08e0765297723ea4b0152b5123064	platform	2016-10-11	42	Gracias por participar. Lo contactaremos la semana entrante. Cuide su salud :)	Gracias por		0					0		#N/A
platform	aab76d8180115b46126396d092c73324	2016-10-11	42	Ninguna	Ninguna	0	1					0	0	42		2
aab76d8180115b46126396d092c73324	platform	2016-10-11	42	Gracias por participar. Lo contactaremos la semana entrante. Cuide su salud :)	Gracias por		0					0		#N/A
platform	aab76d8180115b46126396d092c73324	2016-10-11	42	0	0	0	1					0	0	42		2
aab76d8180115b46126396d092c73324	platform	2016-10-11	42	Gracias por participar. Lo contactaremos la semana entrante. Cuide su salud :)	Gracias por		0					0		#N/A
platform	5193eb39fb7858b3285868c856060113	2016-10-11	42	0	0	0	1					0	0	29		1
5193eb39fb7858b3285868c856060113	platform	2016-10-11	42	Gracias por participar. Lo contactaremos la semana entrante. Cuide su salud :)	Gracias por		0					0		#N/A
platform	f497db9735a0eb9986aeb961dde02569	2016-10-11	42	222	222	222	1					0		20		2
f497db9735a0eb9986aeb961dde02569	platform	2016-10-11	42	Alguna de las personas con fiebre y tos han comprado medicinas EN FARMACIAS? Si si, responda 333. No, responda 444.	Alguna de l		0					0		#N/A
platform	f497db9735a0eb9986aeb961dde02569	2016-10-11	42	333	333	333	1	1				0		20		2
f497db9735a0eb9986aeb961dde02569	platform	2016-10-11	42	Cuales son las edades de las personas que tuvieron fiebre y tos? Envie la palabra EDAD seguida de las edades de las personas.	Cuales son		0					0		#N/A
platform	f497db9735a0eb9986aeb961dde02569	2016-10-11	42	17	17	EDAD 17	1			1		0		20	1	2
platform	1474ad45cfc4bab625000caeebd9c3f8	2016-10-11	42	0	0	0	1					0	0	32		4
1474ad45cfc4bab625000caeebd9c3f8	platform	2016-10-11	42	Gracias por participar. Lo contactaremos la semana entrante. Cuide su salud :)	Gracias por		0					0		#N/A
platform	a6346851848dc8bd1c2bd16a2b6c4ba0	2016-10-11	42	2 sólo tos	2 sólo tos	2	1					2	0	32		5
a6346851848dc8bd1c2bd16a2b6c4ba0	platform	2016-10-11	42	Alguna de las personas con fiebre con tos o dolor de garganta en los ultimos 7 dias han buscado atencion medica, SIN CONTAR farmacias ni medicina tradicional? Si si, responda 111. No, responda 222.	Alguna de l		0					0		#N/A
platform	a6346851848dc8bd1c2bd16a2b6c4ba0	2016-10-11	42	222	222	222	1					0		32		5
a6346851848dc8bd1c2bd16a2b6c4ba0	platform	2016-10-11	42	Alguna de las personas con fiebre y tos han comprado medicinas EN FARMACIAS? Si si, responda 333. No, responda 444.	Alguna de l		0					0		#N/A
platform	a6346851848dc8bd1c2bd16a2b6c4ba0	2016-10-11	42	333	333	333	1	1				0		32		5
a6346851848dc8bd1c2bd16a2b6c4ba0	platform	2016-10-11	42	Cuales son las edades de las personas que tuvieron fiebre y tos? Envie la palabra EDAD seguida de las edades de las personas.	Cuales son		0					0		#N/A
platform	a6346851848dc8bd1c2bd16a2b6c4ba0	2016-10-11	42	Edad 12 y 8	Edad 12 y 8	EDAD 12 8	1			2		0		32	2	5
a6346851848dc8bd1c2bd16a2b6c4ba0	platform	2016-10-11	42	Gracias por participar. Lo contactaremos la semana entrante. Cuide su salud :)	Gracias por		0					0		#N/A
platform	832c8f7cb42700b4d38a9e6d5a64c9da	2016-10-11	42	Gracias	Gracias		1					0		62		2
platform	855a0f4d6baac2940d4052039f5b50cd	2016-10-11	42	0	0	0	1					0	0	28		.
855a0f4d6baac2940d4052039f5b50cd	platform	2016-10-11	42	Gracias por participar. Lo contactaremos la semana entrante. Cuide su salud :)	Gracias por		0					0		#N/A
platform	0dc91b569c7cee2abda2cb49ee9835f1	2016-10-11	42	0	0	0	1					0	0	24		5
0dc91b569c7cee2abda2cb49ee9835f1	platform	2016-10-11	42	Gracias por participar. Lo contactaremos la semana entrante. Cuide su salud :)	Gracias por		0					0		#N/A
platform	598cfb0593a696fe0b40792b0d646320	2016-10-11	42	0	0	0	1					0	0	50		2
598cfb0593a696fe0b40792b0d646320	platform	2016-10-11	42	Gracias por participar. Lo contactaremos la semana entrante. Cuide su salud :)	Gracias por		0					0		#N/A
platform	0d0a633e386ef1e7d6853740231f51cd	2016-10-11	42	222	222	222	1					0		79		2
0d0a633e386ef1e7d6853740231f51cd	platform	2016-10-11	42	Alguna de las personas con fiebre y tos han comprado medicinas EN FARMACIAS? Si si, responda 333. No, responda 444.	Alguna de l		0					0		#N/A
platform	0d0a633e386ef1e7d6853740231f51cd	2016-10-11	42	333	333	333	1	1				0		79		2
0d0a633e386ef1e7d6853740231f51cd	platform	2016-10-11	42	Cuales son las edades de las personas que tuvieron fiebre y tos? Envie la palabra EDAD seguida de las edades de las personas.	Cuales son		0					0		#N/A
platform	60389834fa6be31c614721fe6b9c1638	2016-10-11	42	Uno	Uno	1	1					1	0	55		1
platform	736cb93239b88cd4dabac9378619d882	2016-10-11	42	0	0	0	1					0	0	62		3
736cb93239b88cd4dabac9378619d882	platform	2016-10-11	42	Gracias por participar. Lo contactaremos la semana entrante. Cuide su salud :)	Gracias por		0					0		#N/A
platform	c7f73b764421037918341bc613e27fb7	2016-10-11	42	0	0	0	1					0	0	41		2
platform	a462e91ec03c136d878d94c0123afa88	2016-10-11	42	0	0	0	1					0	0	63		1
60389834fa6be31c614721fe6b9c1638	platform	2016-10-12	42	Alguna de las personas con fiebre con tos o dolor de garganta en los ultimos 7 dias han buscado atencion medica, SIN CONTAR farmacias ni medicina tradicional? Si si, responda 111. No, responda 222.	Alguna de l		0					0		#N/A
a6346851848dc8bd1c2bd16a2b6c4ba0	platform	2016-10-12	42	Alguna de las personas con fiebre con tos o dolor de garganta en los ultimos 7 dias han buscado atencion medica, SIN CONTAR farmacias ni medicina tradicional? Si si, responda 111. No, responda 222.	Alguna de l		0					0		#N/A
611ff7fc0e2ce658d851813e4818e1d9	platform	2016-10-12	42	Alguna de las personas con fiebre con tos o dolor de garganta en los ultimos 7 dias han buscado atencion medica, SIN CONTAR farmacias ni medicina tradicional? Si si, responda 111. No, responda 222.	Alguna de l		0					0		#N/A
c7f73b764421037918341bc613e27fb7	platform	2016-10-12	42	Gracias por participar. Lo contactaremos la semana entrante. Cuide su salud :)	Gracias por		0					0		#N/A
a462e91ec03c136d878d94c0123afa88	platform	2016-10-12	42	Gracias por participar. Lo contactaremos la semana entrante. Cuide su salud :)	Gracias por		0					0		#N/A
platform	09d2af2d17291ae6c48466c7bd2fa020	2016-10-12	42	0	0	0	0					0		#N/A
09d2af2d17291ae6c48466c7bd2fa020	platform	2016-10-12	42	Gracias por participar. Lo contactaremos la semana entrante. Cuide su salud :)	Gracias por		0					0		#N/A
platform	611ff7fc0e2ce658d851813e4818e1d9	2016-10-12	42	111	111	111	1					0		22		4
611ff7fc0e2ce658d851813e4818e1d9	platform	2016-10-12	42	Alguna de las personas con fiebre y tos han comprado medicinas EN FARMACIAS? Si si, responda 333. No, responda 444.	Alguna de l		0					0		#N/A
platform	611ff7fc0e2ce658d851813e4818e1d9	2016-10-12	42	333	333	333	1					0		22		4
611ff7fc0e2ce658d851813e4818e1d9	platform	2016-10-12	42	Cuales son las edades de las personas que tuvieron fiebre y tos? Envie la palabra EDAD seguida de las edades de las personas.	Cuales son		0					0		#N/A
platform	611ff7fc0e2ce658d851813e4818e1d9	2016-10-12	42	edad 2años.	edad 2años.	EDAD 2	1		1			0		22	1	4
611ff7fc0e2ce658d851813e4818e1d9	platform	2016-10-12	42	Gracias por participar. Lo contactaremos la semana entrante. Cuide su salud :)	Gracias por		0					0		#N/A
platform	60389834fa6be31c614721fe6b9c1638	2016-10-12	42	222	222	222	1					0		55		1
60389834fa6be31c614721fe6b9c1638	platform	2016-10-12	42	Alguna de las personas con fiebre y tos han comprado medicinas EN FARMACIAS? Si si, responda 333. No, responda 444.	Alguna de l		0					0		#N/A
platform	1d87a816ea68a5d496cfdc46c938ba2b	2016-10-12	42	2	2	2	1					2	1	46		3
1d87a816ea68a5d496cfdc46c938ba2b	platform	2016-10-12	42	Alguna de las personas con fiebre con tos o dolor de garganta en los ultimos 7 dias han buscado atencion medica, SIN CONTAR farmacias ni medicina tradicional? Si si, responda 111. No, responda 222.	Alguna de l		0					0		#N/A
platform	09d2af2d17291ae6c48466c7bd2fa020	2016-10-12	42	0	0	0	0					0		#N/A
09d2af2d17291ae6c48466c7bd2fa020	platform	2016-10-12	42	Gracias por participar. Lo contactaremos la semana entrante. Cuide su salud :)	Gracias por		0					0		#N/A
platform	09d2af2d17291ae6c48466c7bd2fa020	2016-10-12	42	0	0	0	0					0		#N/A
09d2af2d17291ae6c48466c7bd2fa020	platform	2016-10-12	42	Gracias por participar. Lo contactaremos la semana entrante. Cuide su salud :)	Gracias por		0					0		#N/A
platform	09d2af2d17291ae6c48466c7bd2fa020	2016-10-12	42	0	0	0	0					0		#N/A
09d2af2d17291ae6c48466c7bd2fa020	platform	2016-10-12	42	Gracias por participar. Lo contactaremos la semana entrante. Cuide su salud :)	Gracias por		0					0		#N/A
platform	1d87a816ea68a5d496cfdc46c938ba2b	2016-10-12	42	111	111	111	1					0		46		3
1d87a816ea68a5d496cfdc46c938ba2b	platform	2016-10-12	42	Alguna de las personas con fiebre y tos han comprado medicinas EN FARMACIAS? Si si, responda 333. No, responda 444.	Alguna de l		0					0		#N/A
platform	1d87a816ea68a5d496cfdc46c938ba2b	2016-10-12	42	333	333	333	1					0		46		3
1d87a816ea68a5d496cfdc46c938ba2b	platform	2016-10-12	42	Cuales son las edades de las personas que tuvieron fiebre y tos? Envie la palabra EDAD seguida de las edades de las personas.	Cuales son		0					0		#N/A
platform	1d87a816ea68a5d496cfdc46c938ba2b	2016-10-12	42	EDAD 46	EDAD 46	EDAD 46	1			1		0		46	0	3
1d87a816ea68a5d496cfdc46c938ba2b	platform	2016-10-12	42	Gracias por participar. Lo contactaremos la semana entrante. Cuide su salud :)	Gracias por		0					0		#N/A
platform	60389834fa6be31c614721fe6b9c1638	2016-10-12	42	444	444	444	1					0		55		1
60389834fa6be31c614721fe6b9c1638	platform	2016-10-12	42	Cuales son las edades de las personas que tuvieron fiebre y tos? Envie la palabra EDAD seguida de las edades de las personas.	Cuales son		0					0		#N/A
platform	09d2af2d17291ae6c48466c7bd2fa020	2016-10-12	42	0	0	0	0					0		#N/A
09d2af2d17291ae6c48466c7bd2fa020	platform	2016-10-12	42	Gracias por participar. Lo contactaremos la semana entrante. Cuide su salud :)	Gracias por		0					0		#N/A
platform	08f3932ac3818b66469f5c9e3ad9a825	2016-10-12	42	0	0	0	1					0	1	20		4
platform	09d2af2d17291ae6c48466c7bd2fa020	2016-10-12	42	0	0	0	0					0		#N/A
platform	09d2af2d17291ae6c48466c7bd2fa020	2016-10-12	42	0	0	0	0					0		#N/A
platform	bcfec04299040976b81ba83745e98c3c	2016-10-12	42	0	0	0	1					0	1	52		1
08f3932ac3818b66469f5c9e3ad9a825	platform	2016-10-13	42	Gracias por participar. Lo contactaremos la semana entrante. Cuide su salud :)	Gracias por		0					0		#N/A
09d2af2d17291ae6c48466c7bd2fa020	platform	2016-10-13	42	Gracias por participar. Lo contactaremos la semana entrante. Cuide su salud :)	Gracias por		0					0		#N/A
09d2af2d17291ae6c48466c7bd2fa020	platform	2016-10-13	42	Gracias por participar. Lo contactaremos la semana entrante. Cuide su salud :)	Gracias por		0					0		#N/A
bcfec04299040976b81ba83745e98c3c	platform	2016-10-13	42	Gracias por participar. Lo contactaremos la semana entrante. Cuide su salud :)	Gracias por		0					0		#N/A
platform	09d2af2d17291ae6c48466c7bd2fa020	2016-10-13	42	0	0	0	0					0		#N/A
09d2af2d17291ae6c48466c7bd2fa020	platform	2016-10-13	42	Gracias por participar. Lo contactaremos la semana entrante. Cuide su salud :)	Gracias por		0					0		#N/A
platform	b7b6fa259ef095fc863f9837349de57d	2016-10-13	42	Tengo dos niños con gripe	Tengo dos n	2	1					2	2	81		3
platform	09d2af2d17291ae6c48466c7bd2fa020	2016-10-13	42	0	0	0	0					0		#N/A
09d2af2d17291ae6c48466c7bd2fa020	platform	2016-10-13	42	Gracias por participar. Lo contactaremos la semana entrante. Cuide su salud :)	Gracias por		0					0		#N/A
b7b6fa259ef095fc863f9837349de57d	platform	2016-10-13	42	Alguna de las personas con fiebre con tos o dolor de garganta en los ultimos 7 dias han buscado atencion medica, SIN CONTAR farmacias ni medicina tradicional? Si si, responda 111. No, responda 222.	Alguna de l		0					0		#N/A
platform	b7b6fa259ef095fc863f9837349de57d	2016-10-13	42	No	No	222	1					0		81		3
b7b6fa259ef095fc863f9837349de57d	platform	2016-10-13	42	Gracias por participar. Lo contactaremos la semana entrante. Cuide su salud :)	Gracias por		0					0		#N/A
platform	09d2af2d17291ae6c48466c7bd2fa020	2016-10-13	42	0	0	0	0					0		#N/A
09d2af2d17291ae6c48466c7bd2fa020	platform	2016-10-13	42	Gracias por participar. Lo contactaremos la semana entrante. Cuide su salud :)	Gracias por		0					0		#N/A
platform	7fa8e81ac101c1befe335049de674df6	2016-10-13	42	1	1	1	1					1	2	0		3
7fa8e81ac101c1befe335049de674df6	platform	2016-10-14	42	Alguna de las personas con fiebre con tos o dolor de garganta en los ultimos 7 dias han buscado atencion medica, SIN CONTAR farmacias ni medicina tradicional? Si si, responda 111. No, responda 222.	Alguna de l		0					0		#N/A
platform	09d2af2d17291ae6c48466c7bd2fa020	2016-10-14	42	0	0	0	0					0		#N/A
09d2af2d17291ae6c48466c7bd2fa020	platform	2016-10-14	42	Gracias por participar. Lo contactaremos la semana entrante. Cuide su salud :)	Gracias por		0					0		#N/A
platform	09d2af2d17291ae6c48466c7bd2fa020	2016-10-14	42	0	0	0	0					0		#N/A
09d2af2d17291ae6c48466c7bd2fa020	platform	2016-10-14	42	Gracias por participar. Lo contactaremos la semana entrante. Cuide su salud :)	Gracias por		0					0		#N/A
platform	81dc9bdb52d04dc20036dbd8313ed055	2016-10-15	42				0					0		#N/A
platform	41aef2d526357e7ba31b1c8eedc1d7e0	2016-10-15	42	No pierdas tiempo en el trafico y paga tu Tigo en linea de forma rapida y segura con tu tarjeta de credito o debito aqui http://tgo.gt/pagofactura	No pierdas		0					0		#N/A
41aef2d526357e7ba31b1c8eedc1d7e0	platform	2016-10-15	42	Gracias por participar. Lo contactaremos la semana entrante. Cuide su salud :)	Gracias por		0					0		#N/A
platform	09d2af2d17291ae6c48466c7bd2fa020	2016-10-15	42	0	0	0	0					0		#N/A
09d2af2d17291ae6c48466c7bd2fa020	platform	2016-10-15	42	Gracias por participar. Lo contactaremos la semana entrante. Cuide su salud :)	Gracias por		0					0		#N/A
platform	09d2af2d17291ae6c48466c7bd2fa020	2016-10-15	42	0	0	0	0					0		#N/A
09d2af2d17291ae6c48466c7bd2fa020	platform	2016-10-15	42	Gracias por participar. Lo contactaremos la semana entrante. Cuide su salud :)	Gracias por		0					0		#N/A
platform	09d2af2d17291ae6c48466c7bd2fa020	2016-10-17	43	0	0	0	0					0		#N/A
09d2af2d17291ae6c48466c7bd2fa020	platform	2016-10-17	43	Gracias por participar. Lo contactaremos la semana entrante. Cuide su salud :)	Gracias por		0					0		#N/A
0dfa1ebc733fdf52aa0b49528dc0575f	platform	2016-10-17	43	Listos para el reporte de gripe? Cuantas personas en su hogar han tenido fiebre con tos o dolor de garganta en los ultimos 7 dias? Responda con el numero de personas. Si no han habido, responda 0.	Listos para		0					0		#N/A
9502a418ff38f605ab32765f7c410d22	platform	2016-10-17	43	Listos para el reporte de gripe? Cuantas personas en su hogar han tenido fiebre con tos o dolor de garganta en los ultimos 7 dias? Responda con el numero de personas. Si no han habido, responda 0.	Listos para		0					0		#N/A
598cfb0593a696fe0b40792b0d646320	platform	2016-10-17	43	Listos para el reporte de gripe? Cuantas personas en su hogar han tenido fiebre con tos o dolor de garganta en los ultimos 7 dias? Responda con el numero de personas. Si no han habido, responda 0.	Listos para		0					0		#N/A
8a4fce857f2f7d9df78ad6019cf07e11	platform	2016-10-17	43	Listos para el reporte de gripe? Cuantas personas en su hogar han tenido fiebre con tos o dolor de garganta en los ultimos 7 dias? Responda con el numero de personas. Si no han habido, responda 0.	Listos para		0					0		#N/A
0a56f286c2af4ff51a47c083b95d7583	platform	2016-10-17	43	Listos para el reporte de gripe? Cuantas personas en su hogar han tenido fiebre con tos o dolor de garganta en los ultimos 7 dias? Responda con el numero de personas. Si no han habido, responda 0.	Listos para		0					0		#N/A
5a3846afd21046706c075e84a57a4884	platform	2016-10-17	43	Listos para el reporte de gripe? Cuantas personas en su hogar han tenido fiebre con tos o dolor de garganta en los ultimos 7 dias? Responda con el numero de personas. Si no han habido, responda 0.	Listos para		0					0		#N/A
696a3f11e5cff7af75580fd99c7eae11	platform	2016-10-17	43	Listos para el reporte de gripe? Cuantas personas en su hogar han tenido fiebre con tos o dolor de garganta en los ultimos 7 dias? Responda con el numero de personas. Si no han habido, responda 0.	Listos para		0					0		#N/A
b93f235d477550994754bfc32daf2013	platform	2016-10-17	43	Listos para el reporte de gripe? Cuantas personas en su hogar han tenido fiebre con tos o dolor de garganta en los ultimos 7 dias? Responda con el numero de personas. Si no han habido, responda 0.	Listos para		0					0		#N/A
4e8031490f23359cf8b5b5417d7fd56d	platform	2016-10-17	43	Listos para el reporte de gripe? Cuantas personas en su hogar han tenido fiebre con tos o dolor de garganta en los ultimos 7 dias? Responda con el numero de personas. Si no han habido, responda 0.	Listos para		0					0		#N/A
b9581e3918708759c01d3e79211de402	platform	2016-10-17	43	Listos para el reporte de gripe? Cuantas personas en su hogar han tenido fiebre con tos o dolor de garganta en los ultimos 7 dias? Responda con el numero de personas. Si no han habido, responda 0.	Listos para		0					0		#N/A
f72b939abf0dd93c6ac72ddaedf7185f	platform	2016-10-17	43	Listos para el reporte de gripe? Cuantas personas en su hogar han tenido fiebre con tos o dolor de garganta en los ultimos 7 dias? Responda con el numero de personas. Si no han habido, responda 0.	Listos para		0					0		#N/A
67fd1157df73826ce7aa84934ca5bdac	platform	2016-10-17	43	Listos para el reporte de gripe? Cuantas personas en su hogar han tenido fiebre con tos o dolor de garganta en los ultimos 7 dias? Responda con el numero de personas. Si no han habido, responda 0.	Listos para		0					0		#N/A
5ff6411b9ec0ae90025200b5fb510cdf	platform	2016-10-17	43	Listos para el reporte de gripe? Cuantas personas en su hogar han tenido fiebre con tos o dolor de garganta en los ultimos 7 dias? Responda con el numero de personas. Si no han habido, responda 0.	Listos para		0					0		#N/A
4512802be20d1e9fc13b989d371f19d4	platform	2016-10-17	43	Listos para el reporte de gripe? Cuantas personas en su hogar han tenido fiebre con tos o dolor de garganta en los ultimos 7 dias? Responda con el numero de personas. Si no han habido, responda 0.	Listos para		0					0		#N/A
0d0a633e386ef1e7d6853740231f51cd	platform	2016-10-17	43	Listos para el reporte de gripe? Cuantas personas en su hogar han tenido fiebre con tos o dolor de garganta en los ultimos 7 dias? Responda con el numero de personas. Si no han habido, responda 0.	Listos para		0					0		#N/A
4f2d397db06ded4ab079e56818177af3	platform	2016-10-17	43	Listos para el reporte de gripe? Cuantas personas en su hogar han tenido fiebre con tos o dolor de garganta en los ultimos 7 dias? Responda con el numero de personas. Si no han habido, responda 0.	Listos para		0					0		#N/A
65f1868c8de83425291281cc012c7744	platform	2016-10-17	43	Listos para el reporte de gripe? Cuantas personas en su hogar han tenido fiebre con tos o dolor de garganta en los ultimos 7 dias? Responda con el numero de personas. Si no han habido, responda 0.	Listos para		0					0		#N/A
1474ad45cfc4bab625000caeebd9c3f8	platform	2016-10-17	43	Listos para el reporte de gripe? Cuantas personas en su hogar han tenido fiebre con tos o dolor de garganta en los ultimos 7 dias? Responda con el numero de personas. Si no han habido, responda 0.	Listos para		0					0		#N/A
8e6b871435be117b5b1c78c000263d6a	platform	2016-10-17	43	Listos para el reporte de gripe? Cuantas personas en su hogar han tenido fiebre con tos o dolor de garganta en los ultimos 7 dias? Responda con el numero de personas. Si no han habido, responda 0.	Listos para		0					0		#N/A
b7e106c5dd3418d4d66332763a6ffecf	platform	2016-10-17	43	Listos para el reporte de gripe? Cuantas personas en su hogar han tenido fiebre con tos o dolor de garganta en los ultimos 7 dias? Responda con el numero de personas. Si no han habido, responda 0.	Listos para		0					0		#N/A
d72feb718afacc4212f19e962974057b	platform	2016-10-17	43	Listos para el reporte de gripe? Cuantas personas en su hogar han tenido fiebre con tos o dolor de garganta en los ultimos 7 dias? Responda con el numero de personas. Si no han habido, responda 0.	Listos para		0					0		#N/A
bcce46751efad32acd4a4d88711e6abe	platform	2016-10-17	43	Listos para el reporte de gripe? Cuantas personas en su hogar han tenido fiebre con tos o dolor de garganta en los ultimos 7 dias? Responda con el numero de personas. Si no han habido, responda 0.	Listos para		0					0		#N/A
dab9b44db61a0b8b56d05c06354ec552	platform	2016-10-17	43	Listos para el reporte de gripe? Cuantas personas en su hogar han tenido fiebre con tos o dolor de garganta en los ultimos 7 dias? Responda con el numero de personas. Si no han habido, responda 0.	Listos para		0					0		#N/A
cd96c737ac6731c4128339a65c9ff0b5	platform	2016-10-17	43	Listos para el reporte de gripe? Cuantas personas en su hogar han tenido fiebre con tos o dolor de garganta en los ultimos 7 dias? Responda con el numero de personas. Si no han habido, responda 0.	Listos para		0					0		#N/A
fc0dea3c73878d3c4ab2cda80eca93ad	platform	2016-10-17	43	Listos para el reporte de gripe? Cuantas personas en su hogar han tenido fiebre con tos o dolor de garganta en los ultimos 7 dias? Responda con el numero de personas. Si no han habido, responda 0.	Listos para		0					0		#N/A
a3eb6e907aff03dded0dbd7d383fc450	platform	2016-10-17	43	Listos para el reporte de gripe? Cuantas personas en su hogar han tenido fiebre con tos o dolor de garganta en los ultimos 7 dias? Responda con el numero de personas. Si no han habido, responda 0.	Listos para		0					0		#N/A
e2bd85415d493541651d37bcae740c8b	platform	2016-10-17	43	Listos para el reporte de gripe? Cuantas personas en su hogar han tenido fiebre con tos o dolor de garganta en los ultimos 7 dias? Responda con el numero de personas. Si no han habido, responda 0.	Listos para		0					0		#N/A
7e5230ee0bbbd6e95fe11aa8627c7bad	platform	2016-10-17	43	Listos para el reporte de gripe? Cuantas personas en su hogar han tenido fiebre con tos o dolor de garganta en los ultimos 7 dias? Responda con el numero de personas. Si no han habido, responda 0.	Listos para		0					0		#N/A
e7632dae9d0df729986b730de8179a0c	platform	2016-10-17	43	Listos para el reporte de gripe? Cuantas personas en su hogar han tenido fiebre con tos o dolor de garganta en los ultimos 7 dias? Responda con el numero de personas. Si no han habido, responda 0.	Listos para		0					0		#N/A
20e5534bcee666f6140b468828c44965	platform	2016-10-17	43	Listos para el reporte de gripe? Cuantas personas en su hogar han tenido fiebre con tos o dolor de garganta en los ultimos 7 dias? Responda con el numero de personas. Si no han habido, responda 0.	Listos para		0					0		#N/A
94e34aeadb909f2533417f838ed0f6ed	platform	2016-10-17	43	Listos para el reporte de gripe? Cuantas personas en su hogar han tenido fiebre con tos o dolor de garganta en los ultimos 7 dias? Responda con el numero de personas. Si no han habido, responda 0.	Listos para		0					0		#N/A
b9103fc4d6eed23377c45e2cf42796d4	platform	2016-10-17	43	Listos para el reporte de gripe? Cuantas personas en su hogar han tenido fiebre con tos o dolor de garganta en los ultimos 7 dias? Responda con el numero de personas. Si no han habido, responda 0.	Listos para		0					0		#N/A
d8cb73e798bf9353ccb078dfe1447b01	platform	2016-10-17	43	Listos para el reporte de gripe? Cuantas personas en su hogar han tenido fiebre con tos o dolor de garganta en los ultimos 7 dias? Responda con el numero de personas. Si no han habido, responda 0.	Listos para		0					0		#N/A
60389834fa6be31c614721fe6b9c1638	platform	2016-10-17	43	Listos para el reporte de gripe? Cuantas personas en su hogar han tenido fiebre con tos o dolor de garganta en los ultimos 7 dias? Responda con el numero de personas. Si no han habido, responda 0.	Listos para		0					0		#N/A
4bb0831a053f54aa48850f769a15e3b5	platform	2016-10-17	43	Listos para el reporte de gripe? Cuantas personas en su hogar han tenido fiebre con tos o dolor de garganta en los ultimos 7 dias? Responda con el numero de personas. Si no han habido, responda 0.	Listos para		0					0		#N/A
c82242b0aaa13393dbde3261296b1b9e	platform	2016-10-17	43	Listos para el reporte de gripe? Cuantas personas en su hogar han tenido fiebre con tos o dolor de garganta en los ultimos 7 dias? Responda con el numero de personas. Si no han habido, responda 0.	Listos para		0					0		#N/A
15c11b8ebba85fe4104548df0ddd959f	platform	2016-10-17	43	Listos para el reporte de gripe? Cuantas personas en su hogar han tenido fiebre con tos o dolor de garganta en los ultimos 7 dias? Responda con el numero de personas. Si no han habido, responda 0.	Listos para		0					0		#N/A
c2b685db525c9384b85ef579eb057f21	platform	2016-10-17	43	Listos para el reporte de gripe? Cuantas personas en su hogar han tenido fiebre con tos o dolor de garganta en los ultimos 7 dias? Responda con el numero de personas. Si no han habido, responda 0.	Listos para		0					0		#N/A
ee6aa01c7a534b6d1e50fb6d9c5cdd58	platform	2016-10-17	43	Listos para el reporte de gripe? Cuantas personas en su hogar han tenido fiebre con tos o dolor de garganta en los ultimos 7 dias? Responda con el numero de personas. Si no han habido, responda 0.	Listos para		0					0		#N/A
b7b6fa259ef095fc863f9837349de57d	platform	2016-10-17	43	Listos para el reporte de gripe? Cuantas personas en su hogar han tenido fiebre con tos o dolor de garganta en los ultimos 7 dias? Responda con el numero de personas. Si no han habido, responda 0.	Listos para		0					0		#N/A
9a65f3c124fb0b965c369b5a6e4ea5c9	platform	2016-10-17	43	Listos para el reporte de gripe? Cuantas personas en su hogar han tenido fiebre con tos o dolor de garganta en los ultimos 7 dias? Responda con el numero de personas. Si no han habido, responda 0.	Listos para		0					0		#N/A
71bb15fb0ef702a653e7f8efa7dd4fb8	platform	2016-10-17	43	Listos para el reporte de gripe? Cuantas personas en su hogar han tenido fiebre con tos o dolor de garganta en los ultimos 7 dias? Responda con el numero de personas. Si no han habido, responda 0.	Listos para		0					0		#N/A
f9fd39fc5e4a76b34ad6dfebd9abb789	platform	2016-10-17	43	Listos para el reporte de gripe? Cuantas personas en su hogar han tenido fiebre con tos o dolor de garganta en los ultimos 7 dias? Responda con el numero de personas. Si no han habido, responda 0.	Listos para		0					0		#N/A
6402058c51302709fa45fec9e373bfdc	platform	2016-10-17	43	Listos para el reporte de gripe? Cuantas personas en su hogar han tenido fiebre con tos o dolor de garganta en los ultimos 7 dias? Responda con el numero de personas. Si no han habido, responda 0.	Listos para		0					0		#N/A
a420a3034745f19957c9837f4a04be18	platform	2016-10-17	43	Listos para el reporte de gripe? Cuantas personas en su hogar han tenido fiebre con tos o dolor de garganta en los ultimos 7 dias? Responda con el numero de personas. Si no han habido, responda 0.	Listos para		0					0		#N/A
ba21a468d8c10231791e62eacaf073e1	platform	2016-10-17	43	Listos para el reporte de gripe? Cuantas personas en su hogar han tenido fiebre con tos o dolor de garganta en los ultimos 7 dias? Responda con el numero de personas. Si no han habido, responda 0.	Listos para		0					0		#N/A
7e0ec2445424805e9fd767a9f1d2631a	platform	2016-10-17	43	Listos para el reporte de gripe? Cuantas personas en su hogar han tenido fiebre con tos o dolor de garganta en los ultimos 7 dias? Responda con el numero de personas. Si no han habido, responda 0.	Listos para		0					0		#N/A
e93d9acdf21c7cea5c159e3b5683d50f	platform	2016-10-17	43	Listos para el reporte de gripe? Cuantas personas en su hogar han tenido fiebre con tos o dolor de garganta en los ultimos 7 dias? Responda con el numero de personas. Si no han habido, responda 0.	Listos para		0					0		#N/A
da462eb26b0c0208b0457eba42c1d8c2	platform	2016-10-17	43	Listos para el reporte de gripe? Cuantas personas en su hogar han tenido fiebre con tos o dolor de garganta en los ultimos 7 dias? Responda con el numero de personas. Si no han habido, responda 0.	Listos para		0					0		#N/A
8b1f8e84e86df5d9345a8451f5edb2ce	platform	2016-10-17	43	Listos para el reporte de gripe? Cuantas personas en su hogar han tenido fiebre con tos o dolor de garganta en los ultimos 7 dias? Responda con el numero de personas. Si no han habido, responda 0.	Listos para		0					0		#N/A
725f38932cfa936e5d3582874c629305	platform	2016-10-17	43	Listos para el reporte de gripe? Cuantas personas en su hogar han tenido fiebre con tos o dolor de garganta en los ultimos 7 dias? Responda con el numero de personas. Si no han habido, responda 0.	Listos para		0					0		#N/A
68618a016f14218a57587aea6d92cb2a	platform	2016-10-17	43	Listos para el reporte de gripe? Cuantas personas en su hogar han tenido fiebre con tos o dolor de garganta en los ultimos 7 dias? Responda con el numero de personas. Si no han habido, responda 0.	Listos para		0					0		#N/A
5f878b36de945e49cf397760eb068435	platform	2016-10-17	43	Listos para el reporte de gripe? Cuantas personas en su hogar han tenido fiebre con tos o dolor de garganta en los ultimos 7 dias? Responda con el numero de personas. Si no han habido, responda 0.	Listos para		0					0		#N/A
5964ecc18960e75330e9311475e40b13	platform	2016-10-17	43	Listos para el reporte de gripe? Cuantas personas en su hogar han tenido fiebre con tos o dolor de garganta en los ultimos 7 dias? Responda con el numero de personas. Si no han habido, responda 0.	Listos para		0					0		#N/A
ce9b3a2f443f0417369f8e63446f5ba0	platform	2016-10-17	43	Listos para el reporte de gripe? Cuantas personas en su hogar han tenido fiebre con tos o dolor de garganta en los ultimos 7 dias? Responda con el numero de personas. Si no han habido, responda 0.	Listos para		0					0		#N/A
94ea3d422d33072f7f062642ce82e822	platform	2016-10-17	43	Listos para el reporte de gripe? Cuantas personas en su hogar han tenido fiebre con tos o dolor de garganta en los ultimos 7 dias? Responda con el numero de personas. Si no han habido, responda 0.	Listos para		0					0		#N/A
b434eb9d42fe35d83d8f7a5323f71604	platform	2016-10-17	43	Listos para el reporte de gripe? Cuantas personas en su hogar han tenido fiebre con tos o dolor de garganta en los ultimos 7 dias? Responda con el numero de personas. Si no han habido, responda 0.	Listos para		0					0		#N/A
84b7f1d5d6bfd381ceccaeb02b7baeed	platform	2016-10-17	43	Listos para el reporte de gripe? Cuantas personas en su hogar han tenido fiebre con tos o dolor de garganta en los ultimos 7 dias? Responda con el numero de personas. Si no han habido, responda 0.	Listos para		0					0		#N/A
57142bf94af8dff50c2643556a1680a4	platform	2016-10-17	43	Listos para el reporte de gripe? Cuantas personas en su hogar han tenido fiebre con tos o dolor de garganta en los ultimos 7 dias? Responda con el numero de personas. Si no han habido, responda 0.	Listos para		0					0		#N/A
284867dfafed179f9914521aeddecf73	platform	2016-10-17	43	Listos para el reporte de gripe? Cuantas personas en su hogar han tenido fiebre con tos o dolor de garganta en los ultimos 7 dias? Responda con el numero de personas. Si no han habido, responda 0.	Listos para		0					0		#N/A
e6b8d6c816c095b4ea7aa04fada133d3	platform	2016-10-17	43	Listos para el reporte de gripe? Cuantas personas en su hogar han tenido fiebre con tos o dolor de garganta en los ultimos 7 dias? Responda con el numero de personas. Si no han habido, responda 0.	Listos para		0					0		#N/A
611ff7fc0e2ce658d851813e4818e1d9	platform	2016-10-17	43	Listos para el reporte de gripe? Cuantas personas en su hogar han tenido fiebre con tos o dolor de garganta en los ultimos 7 dias? Responda con el numero de personas. Si no han habido, responda 0.	Listos para		0					0		#N/A
b185819c0ee9c86ff17e8d8036d1aa10	platform	2016-10-17	43	Listos para el reporte de gripe? Cuantas personas en su hogar han tenido fiebre con tos o dolor de garganta en los ultimos 7 dias? Responda con el numero de personas. Si no han habido, responda 0.	Listos para		0					0		#N/A
3c2493b55941ae2a4859c8af123383d0	platform	2016-10-17	43	Listos para el reporte de gripe? Cuantas personas en su hogar han tenido fiebre con tos o dolor de garganta en los ultimos 7 dias? Responda con el numero de personas. Si no han habido, responda 0.	Listos para		0					0		#N/A
b9f1a326ae43dc71244cd0d24857df5c	platform	2016-10-17	43	Listos para el reporte de gripe? Cuantas personas en su hogar han tenido fiebre con tos o dolor de garganta en los ultimos 7 dias? Responda con el numero de personas. Si no han habido, responda 0.	Listos para		0					0		#N/A
78e4addca72d6fa01ace7ea2070b8724	platform	2016-10-17	43	Listos para el reporte de gripe? Cuantas personas en su hogar han tenido fiebre con tos o dolor de garganta en los ultimos 7 dias? Responda con el numero de personas. Si no han habido, responda 0.	Listos para		0					0		#N/A
449c8cd7ac87eea4020c4776dbb767ff	platform	2016-10-17	43	Listos para el reporte de gripe? Cuantas personas en su hogar han tenido fiebre con tos o dolor de garganta en los ultimos 7 dias? Responda con el numero de personas. Si no han habido, responda 0.	Listos para		0					0		#N/A
35ddd69afd7dfdfc82b41bda7ba98aa8	platform	2016-10-17	43	Listos para el reporte de gripe? Cuantas personas en su hogar han tenido fiebre con tos o dolor de garganta en los ultimos 7 dias? Responda con el numero de personas. Si no han habido, responda 0.	Listos para		0					0		#N/A
ba6be632f3771a7cda508a97e68bba16	platform	2016-10-17	43	Listos para el reporte de gripe? Cuantas personas en su hogar han tenido fiebre con tos o dolor de garganta en los ultimos 7 dias? Responda con el numero de personas. Si no han habido, responda 0.	Listos para		0					0		#N/A
d25a897749f25fa8f9c0641703cc173e	platform	2016-10-17	43	Listos para el reporte de gripe? Cuantas personas en su hogar han tenido fiebre con tos o dolor de garganta en los ultimos 7 dias? Responda con el numero de personas. Si no han habido, responda 0.	Listos para		0					0		#N/A
d6bb6d5914a5dafce1c0a325b4c2ad6b	platform	2016-10-17	43	Listos para el reporte de gripe? Cuantas personas en su hogar han tenido fiebre con tos o dolor de garganta en los ultimos 7 dias? Responda con el numero de personas. Si no han habido, responda 0.	Listos para		0					0		#N/A
0aaf33e14dd42b48bc44eb916a0f3e88	platform	2016-10-17	43	Listos para el reporte de gripe? Cuantas personas en su hogar han tenido fiebre con tos o dolor de garganta en los ultimos 7 dias? Responda con el numero de personas. Si no han habido, responda 0.	Listos para		0					0		#N/A
06016587a96f5727d0a5111918917fe8	platform	2016-10-17	43	Listos para el reporte de gripe? Cuantas personas en su hogar han tenido fiebre con tos o dolor de garganta en los ultimos 7 dias? Responda con el numero de personas. Si no han habido, responda 0.	Listos para		0					0		#N/A
4ab74b8ea90d5a3dd20789355b403e4b	platform	2016-10-17	43	Listos para el reporte de gripe? Cuantas personas en su hogar han tenido fiebre con tos o dolor de garganta en los ultimos 7 dias? Responda con el numero de personas. Si no han habido, responda 0.	Listos para		0					0		#N/A
f5d98440fd65e160d87236721613b55a	platform	2016-10-17	43	Listos para el reporte de gripe? Cuantas personas en su hogar han tenido fiebre con tos o dolor de garganta en los ultimos 7 dias? Responda con el numero de personas. Si no han habido, responda 0.	Listos para		0					0		#N/A
e67e0ad2f0cf3a06e9fb798c197f2e3b	platform	2016-10-17	43	Listos para el reporte de gripe? Cuantas personas en su hogar han tenido fiebre con tos o dolor de garganta en los ultimos 7 dias? Responda con el numero de personas. Si no han habido, responda 0.	Listos para		0					0		#N/A
1a901c33645f2a4108b3936a80b3d9ab	platform	2016-10-17	43	Listos para el reporte de gripe? Cuantas personas en su hogar han tenido fiebre con tos o dolor de garganta en los ultimos 7 dias? Responda con el numero de personas. Si no han habido, responda 0.	Listos para		0					0		#N/A
aab76d8180115b46126396d092c73324	platform	2016-10-17	43	Listos para el reporte de gripe? Cuantas personas en su hogar han tenido fiebre con tos o dolor de garganta en los ultimos 7 dias? Responda con el numero de personas. Si no han habido, responda 0.	Listos para		0					0		#N/A
ed864a613b6118198fe67cb0430aa6af	platform	2016-10-17	43	Listos para el reporte de gripe? Cuantas personas en su hogar han tenido fiebre con tos o dolor de garganta en los ultimos 7 dias? Responda con el numero de personas. Si no han habido, responda 0.	Listos para		0					0		#N/A
f2d077157c496fd8bf865aabc8f89506	platform	2016-10-17	43	Listos para el reporte de gripe? Cuantas personas en su hogar han tenido fiebre con tos o dolor de garganta en los ultimos 7 dias? Responda con el numero de personas. Si no han habido, responda 0.	Listos para		0					0		#N/A
d43fbc78431d10106d36b776e019c4de	platform	2016-10-17	43	Listos para el reporte de gripe? Cuantas personas en su hogar han tenido fiebre con tos o dolor de garganta en los ultimos 7 dias? Responda con el numero de personas. Si no han habido, responda 0.	Listos para		0					0		#N/A
8bb5b5778f809d104899161279c2bd87	platform	2016-10-17	43	Listos para el reporte de gripe? Cuantas personas en su hogar han tenido fiebre con tos o dolor de garganta en los ultimos 7 dias? Responda con el numero de personas. Si no han habido, responda 0.	Listos para		0					0		#N/A
1527d0e2beccb6c69d1e8773fbe98111	platform	2016-10-17	43	Listos para el reporte de gripe? Cuantas personas en su hogar han tenido fiebre con tos o dolor de garganta en los ultimos 7 dias? Responda con el numero de personas. Si no han habido, responda 0.	Listos para		0					0		#N/A
6d9e022bcc8e7ec40d61dda6d06fbcc6	platform	2016-10-17	43	Listos para el reporte de gripe? Cuantas personas en su hogar han tenido fiebre con tos o dolor de garganta en los ultimos 7 dias? Responda con el numero de personas. Si no han habido, responda 0.	Listos para		0					0		#N/A
b6f6ac5f95a6a69fd033d110e8d2660e	platform	2016-10-17	43	Listos para el reporte de gripe? Cuantas personas en su hogar han tenido fiebre con tos o dolor de garganta en los ultimos 7 dias? Responda con el numero de personas. Si no han habido, responda 0.	Listos para		0					0		#N/A
1cd37c664e6fad55f095bfec5c85813e	platform	2016-10-17	43	Listos para el reporte de gripe? Cuantas personas en su hogar han tenido fiebre con tos o dolor de garganta en los ultimos 7 dias? Responda con el numero de personas. Si no han habido, responda 0.	Listos para		0					0		#N/A
fec62203e15f10ded70c3a35a1b47378	platform	2016-10-17	43	Listos para el reporte de gripe? Cuantas personas en su hogar han tenido fiebre con tos o dolor de garganta en los ultimos 7 dias? Responda con el numero de personas. Si no han habido, responda 0.	Listos para		0					0		#N/A
fd84b1220d892ff598cda5a012a63d65	platform	2016-10-17	43	Listos para el reporte de gripe? Cuantas personas en su hogar han tenido fiebre con tos o dolor de garganta en los ultimos 7 dias? Responda con el numero de personas. Si no han habido, responda 0.	Listos para		0					0		#N/A
855a0f4d6baac2940d4052039f5b50cd	platform	2016-10-17	43	Listos para el reporte de gripe? Cuantas personas en su hogar han tenido fiebre con tos o dolor de garganta en los ultimos 7 dias? Responda con el numero de personas. Si no han habido, responda 0.	Listos para		0					0		#N/A
a72190e73edb471ab47782655696f5ed	platform	2016-10-17	43	Listos para el reporte de gripe? Cuantas personas en su hogar han tenido fiebre con tos o dolor de garganta en los ultimos 7 dias? Responda con el numero de personas. Si no han habido, responda 0.	Listos para		0					0		#N/A
727cd731d9bcd474f1b957636bb945ff	platform	2016-10-17	43	Listos para el reporte de gripe? Cuantas personas en su hogar han tenido fiebre con tos o dolor de garganta en los ultimos 7 dias? Responda con el numero de personas. Si no han habido, responda 0.	Listos para		0					0		#N/A
819799a9c3422fb88eab6d3cf8e67844	platform	2016-10-17	43	Listos para el reporte de gripe? Cuantas personas en su hogar han tenido fiebre con tos o dolor de garganta en los ultimos 7 dias? Responda con el numero de personas. Si no han habido, responda 0.	Listos para		0					0		#N/A
e63046c32e895f09849af227a65c1b4f	platform	2016-10-17	43	Listos para el reporte de gripe? Cuantas personas en su hogar han tenido fiebre con tos o dolor de garganta en los ultimos 7 dias? Responda con el numero de personas. Si no han habido, responda 0.	Listos para		0					0		#N/A
1d87a816ea68a5d496cfdc46c938ba2b	platform	2016-10-17	43	Listos para el reporte de gripe? Cuantas personas en su hogar han tenido fiebre con tos o dolor de garganta en los ultimos 7 dias? Responda con el numero de personas. Si no han habido, responda 0.	Listos para		0					0		#N/A
180eda7a0086a3f72f8bfec615d74d37	platform	2016-10-17	43	Listos para el reporte de gripe? Cuantas personas en su hogar han tenido fiebre con tos o dolor de garganta en los ultimos 7 dias? Responda con el numero de personas. Si no han habido, responda 0.	Listos para		0					0		#N/A
46f6ae2ddd636b5e74520e918c6adce8	platform	2016-10-17	43	Listos para el reporte de gripe? Cuantas personas en su hogar han tenido fiebre con tos o dolor de garganta en los ultimos 7 dias? Responda con el numero de personas. Si no han habido, responda 0.	Listos para		0					0		#N/A
6624fccf6b7f28a92f2cd2c6f7ee9eae	platform	2016-10-17	43	Listos para el reporte de gripe? Cuantas personas en su hogar han tenido fiebre con tos o dolor de garganta en los ultimos 7 dias? Responda con el numero de personas. Si no han habido, responda 0.	Listos para		0					0		#N/A
efe36fa3c169bada62cc25e320dab5a2	platform	2016-10-17	43	Listos para el reporte de gripe? Cuantas personas en su hogar han tenido fiebre con tos o dolor de garganta en los ultimos 7 dias? Responda con el numero de personas. Si no han habido, responda 0.	Listos para		0					0		#N/A
c7f73b764421037918341bc613e27fb7	platform	2016-10-17	43	Listos para el reporte de gripe? Cuantas personas en su hogar han tenido fiebre con tos o dolor de garganta en los ultimos 7 dias? Responda con el numero de personas. Si no han habido, responda 0.	Listos para		0					0		#N/A
39218c52143dbc4ae351c5e9ff595fa5	platform	2016-10-17	43	Listos para el reporte de gripe? Cuantas personas en su hogar han tenido fiebre con tos o dolor de garganta en los ultimos 7 dias? Responda con el numero de personas. Si no han habido, responda 0.	Listos para		0					0		#N/A
26c511dc979a562320513d789fd3ed97	platform	2016-10-17	43	Listos para el reporte de gripe? Cuantas personas en su hogar han tenido fiebre con tos o dolor de garganta en los ultimos 7 dias? Responda con el numero de personas. Si no han habido, responda 0.	Listos para		0					0		#N/A
7fa8e81ac101c1befe335049de674df6	platform	2016-10-17	43	Listos para el reporte de gripe? Cuantas personas en su hogar han tenido fiebre con tos o dolor de garganta en los ultimos 7 dias? Responda con el numero de personas. Si no han habido, responda 0.	Listos para		0					0		#N/A
fb19d91714220850ec3e7b5983846b51	platform	2016-10-17	43	Listos para el reporte de gripe? Cuantas personas en su hogar han tenido fiebre con tos o dolor de garganta en los ultimos 7 dias? Responda con el numero de personas. Si no han habido, responda 0.	Listos para		0					0		#N/A
3248c722c3355bd496d1521c33a6859f	platform	2016-10-17	43	Listos para el reporte de gripe? Cuantas personas en su hogar han tenido fiebre con tos o dolor de garganta en los ultimos 7 dias? Responda con el numero de personas. Si no han habido, responda 0.	Listos para		0					0		#N/A
c7877123a9b9cfaa979df20d53a6e382	platform	2016-10-17	43	Listos para el reporte de gripe? Cuantas personas en su hogar han tenido fiebre con tos o dolor de garganta en los ultimos 7 dias? Responda con el numero de personas. Si no han habido, responda 0.	Listos para		0					0		#N/A
8732c8c00536d3ffea3b84415d5e150d	platform	2016-10-17	43	Listos para el reporte de gripe? Cuantas personas en su hogar han tenido fiebre con tos o dolor de garganta en los ultimos 7 dias? Responda con el numero de personas. Si no han habido, responda 0.	Listos para		0					0		#N/A
5193eb39fb7858b3285868c856060113	platform	2016-10-17	43	Listos para el reporte de gripe? Cuantas personas en su hogar han tenido fiebre con tos o dolor de garganta en los ultimos 7 dias? Responda con el numero de personas. Si no han habido, responda 0.	Listos para		0					0		#N/A
36e26ba01593f799c856fa4011bcf106	platform	2016-10-17	43	Listos para el reporte de gripe? Cuantas personas en su hogar han tenido fiebre con tos o dolor de garganta en los ultimos 7 dias? Responda con el numero de personas. Si no han habido, responda 0.	Listos para		0					0		#N/A
08f3932ac3818b66469f5c9e3ad9a825	platform	2016-10-17	43	Listos para el reporte de gripe? Cuantas personas en su hogar han tenido fiebre con tos o dolor de garganta en los ultimos 7 dias? Responda con el numero de personas. Si no han habido, responda 0.	Listos para		0					0		#N/A
2082e6cdcd3c3fc975796402fb94bc3b	platform	2016-10-17	43	Listos para el reporte de gripe? Cuantas personas en su hogar han tenido fiebre con tos o dolor de garganta en los ultimos 7 dias? Responda con el numero de personas. Si no han habido, responda 0.	Listos para		0					0		#N/A
0dc91b569c7cee2abda2cb49ee9835f1	platform	2016-10-17	43	Listos para el reporte de gripe? Cuantas personas en su hogar han tenido fiebre con tos o dolor de garganta en los ultimos 7 dias? Responda con el numero de personas. Si no han habido, responda 0.	Listos para		0					0		#N/A
635f5aa40850a26bf2e0428333d62ae2	platform	2016-10-17	43	Listos para el reporte de gripe? Cuantas personas en su hogar han tenido fiebre con tos o dolor de garganta en los ultimos 7 dias? Responda con el numero de personas. Si no han habido, responda 0.	Listos para		0					0		#N/A
a91def56d6415368e77fcb8972511145	platform	2016-10-17	43	Listos para el reporte de gripe? Cuantas personas en su hogar han tenido fiebre con tos o dolor de garganta en los ultimos 7 dias? Responda con el numero de personas. Si no han habido, responda 0.	Listos para		0					0		#N/A
b75ea2fb2d8f0033fba42c0978c20bf0	platform	2016-10-17	43	Listos para el reporte de gripe? Cuantas personas en su hogar han tenido fiebre con tos o dolor de garganta en los ultimos 7 dias? Responda con el numero de personas. Si no han habido, responda 0.	Listos para		0					0		#N/A
8200b5eb48dea1ea327af605d93ba2fc	platform	2016-10-17	43	Listos para el reporte de gripe? Cuantas personas en su hogar han tenido fiebre con tos o dolor de garganta en los ultimos 7 dias? Responda con el numero de personas. Si no han habido, responda 0.	Listos para		0					0		#N/A
d322208be8289983c4aca729fb45fcd1	platform	2016-10-17	43	Listos para el reporte de gripe? Cuantas personas en su hogar han tenido fiebre con tos o dolor de garganta en los ultimos 7 dias? Responda con el numero de personas. Si no han habido, responda 0.	Listos para		0					0		#N/A
94470b99ed8e9d48c07b73bbaab8cd0a	platform	2016-10-17	43	Listos para el reporte de gripe? Cuantas personas en su hogar han tenido fiebre con tos o dolor de garganta en los ultimos 7 dias? Responda con el numero de personas. Si no han habido, responda 0.	Listos para		0					0		#N/A
f402c6decbcd0d82817fa86cd2c13acb	platform	2016-10-17	43	Listos para el reporte de gripe? Cuantas personas en su hogar han tenido fiebre con tos o dolor de garganta en los ultimos 7 dias? Responda con el numero de personas. Si no han habido, responda 0.	Listos para		0					0		#N/A
a462e91ec03c136d878d94c0123afa88	platform	2016-10-17	43	Listos para el reporte de gripe? Cuantas personas en su hogar han tenido fiebre con tos o dolor de garganta en los ultimos 7 dias? Responda con el numero de personas. Si no han habido, responda 0.	Listos para		0					0		#N/A
a08c134bf51d011a84add18ac92ee8e6	platform	2016-10-17	43	Listos para el reporte de gripe? Cuantas personas en su hogar han tenido fiebre con tos o dolor de garganta en los ultimos 7 dias? Responda con el numero de personas. Si no han habido, responda 0.	Listos para		0					0		#N/A
bcfec04299040976b81ba83745e98c3c	platform	2016-10-17	43	Listos para el reporte de gripe? Cuantas personas en su hogar han tenido fiebre con tos o dolor de garganta en los ultimos 7 dias? Responda con el numero de personas. Si no han habido, responda 0.	Listos para		0					0		#N/A
cf19e2d656d81c9facd8eb0b5123a490	platform	2016-10-17	43	Listos para el reporte de gripe? Cuantas personas en su hogar han tenido fiebre con tos o dolor de garganta en los ultimos 7 dias? Responda con el numero de personas. Si no han habido, responda 0.	Listos para		0					0		#N/A
473f69a1c8bb2afba0a00de66b3e9575	platform	2016-10-17	43	Listos para el reporte de gripe? Cuantas personas en su hogar han tenido fiebre con tos o dolor de garganta en los ultimos 7 dias? Responda con el numero de personas. Si no han habido, responda 0.	Listos para		0					0		#N/A
a7fd42ba8cff59070a858657fe86017d	platform	2016-10-17	43	Listos para el reporte de gripe? Cuantas personas en su hogar han tenido fiebre con tos o dolor de garganta en los ultimos 7 dias? Responda con el numero de personas. Si no han habido, responda 0.	Listos para		0					0		#N/A
b36add129043ebc65a69206149b6ea88	platform	2016-10-17	43	Listos para el reporte de gripe? Cuantas personas en su hogar han tenido fiebre con tos o dolor de garganta en los ultimos 7 dias? Responda con el numero de personas. Si no han habido, responda 0.	Listos para		0					0		#N/A
5641801d8180a0ebdef9cd0a07dab461	platform	2016-10-17	43	Listos para el reporte de gripe? Cuantas personas en su hogar han tenido fiebre con tos o dolor de garganta en los ultimos 7 dias? Responda con el numero de personas. Si no han habido, responda 0.	Listos para		0					0		#N/A
7c9c12d93f91f1586417133f6ee8fbd7	platform	2016-10-17	43	Listos para el reporte de gripe? Cuantas personas en su hogar han tenido fiebre con tos o dolor de garganta en los ultimos 7 dias? Responda con el numero de personas. Si no han habido, responda 0.	Listos para		0					0		#N/A
166e9f6bd0bd817c73daf6b4f2562673	platform	2016-10-17	43	Listos para el reporte de gripe? Cuantas personas en su hogar han tenido fiebre con tos o dolor de garganta en los ultimos 7 dias? Responda con el numero de personas. Si no han habido, responda 0.	Listos para		0					0		#N/A
ed74f7d182e95b63e755071e811db225	platform	2016-10-17	43	Listos para el reporte de gripe? Cuantas personas en su hogar han tenido fiebre con tos o dolor de garganta en los ultimos 7 dias? Responda con el numero de personas. Si no han habido, responda 0.	Listos para		0					0		#N/A
168e40742aab42fb0ee14cdfbb3b3b5f	platform	2016-10-17	43	Listos para el reporte de gripe? Cuantas personas en su hogar han tenido fiebre con tos o dolor de garganta en los ultimos 7 dias? Responda con el numero de personas. Si no han habido, responda 0.	Listos para		0					0		#N/A
abf6c570c6c799d38968b63eb24db4db	platform	2016-10-17	43	Listos para el reporte de gripe? Cuantas personas en su hogar han tenido fiebre con tos o dolor de garganta en los ultimos 7 dias? Responda con el numero de personas. Si no han habido, responda 0.	Listos para		0					0		#N/A
857b9cdfee5f5bc02403b5bae34f6b2c	platform	2016-10-17	43	Listos para el reporte de gripe? Cuantas personas en su hogar han tenido fiebre con tos o dolor de garganta en los ultimos 7 dias? Responda con el numero de personas. Si no han habido, responda 0.	Listos para		0					0		#N/A
45b86460f04f4a3b090f7918c19008c1	platform	2016-10-17	43	Listos para el reporte de gripe? Cuantas personas en su hogar han tenido fiebre con tos o dolor de garganta en los ultimos 7 dias? Responda con el numero de personas. Si no han habido, responda 0.	Listos para		0					0		#N/A
14cdd39baaed6a40d413d3b820588625	platform	2016-10-17	43	Listos para el reporte de gripe? Cuantas personas en su hogar han tenido fiebre con tos o dolor de garganta en los ultimos 7 dias? Responda con el numero de personas. Si no han habido, responda 0.	Listos para		0					0		#N/A
a6346851848dc8bd1c2bd16a2b6c4ba0	platform	2016-10-17	43	Listos para el reporte de gripe? Cuantas personas en su hogar han tenido fiebre con tos o dolor de garganta en los ultimos 7 dias? Responda con el numero de personas. Si no han habido, responda 0.	Listos para		0					0		#N/A
b7e0b4758269ec01e79fc5cb55dcf2f0	platform	2016-10-17	43	Listos para el reporte de gripe? Cuantas personas en su hogar han tenido fiebre con tos o dolor de garganta en los ultimos 7 dias? Responda con el numero de personas. Si no han habido, responda 0.	Listos para		0					0		#N/A
71cc4d346fdbd113b8be616402cbe8aa	platform	2016-10-17	43	Listos para el reporte de gripe? Cuantas personas en su hogar han tenido fiebre con tos o dolor de garganta en los ultimos 7 dias? Responda con el numero de personas. Si no han habido, responda 0.	Listos para		0					0		#N/A
16d08e0765297723ea4b0152b5123064	platform	2016-10-17	43	Listos para el reporte de gripe? Cuantas personas en su hogar han tenido fiebre con tos o dolor de garganta en los ultimos 7 dias? Responda con el numero de personas. Si no han habido, responda 0.	Listos para		0					0		#N/A
0caa9f0023affa45e0b01a68fa704591	platform	2016-10-17	43	Listos para el reporte de gripe? Cuantas personas en su hogar han tenido fiebre con tos o dolor de garganta en los ultimos 7 dias? Responda con el numero de personas. Si no han habido, responda 0.	Listos para		0					0		#N/A
f5dff6d0769722d2c039ee31c08974bb	platform	2016-10-17	43	Listos para el reporte de gripe? Cuantas personas en su hogar han tenido fiebre con tos o dolor de garganta en los ultimos 7 dias? Responda con el numero de personas. Si no han habido, responda 0.	Listos para		0					0		#N/A
5160ba21e1523aac8b855e9b1aa0ece4	platform	2016-10-17	43	Listos para el reporte de gripe? Cuantas personas en su hogar han tenido fiebre con tos o dolor de garganta en los ultimos 7 dias? Responda con el numero de personas. Si no han habido, responda 0.	Listos para		0					0		#N/A
667aa6c99e395f01a791cc906190148c	platform	2016-10-17	43	Listos para el reporte de gripe? Cuantas personas en su hogar han tenido fiebre con tos o dolor de garganta en los ultimos 7 dias? Responda con el numero de personas. Si no han habido, responda 0.	Listos para		0					0		#N/A
9f5e7826bb1c4e8ceb240276826aeca3	platform	2016-10-17	43	Listos para el reporte de gripe? Cuantas personas en su hogar han tenido fiebre con tos o dolor de garganta en los ultimos 7 dias? Responda con el numero de personas. Si no han habido, responda 0.	Listos para		0					0		#N/A
8522957bcd8258a16f4c7bca8d683a17	platform	2016-10-17	43	Listos para el reporte de gripe? Cuantas personas en su hogar han tenido fiebre con tos o dolor de garganta en los ultimos 7 dias? Responda con el numero de personas. Si no han habido, responda 0.	Listos para		0					0		#N/A
9eca50b0ae75b14caad43d9d899d1162	platform	2016-10-17	43	Listos para el reporte de gripe? Cuantas personas en su hogar han tenido fiebre con tos o dolor de garganta en los ultimos 7 dias? Responda con el numero de personas. Si no han habido, responda 0.	Listos para		0					0		#N/A
796f368b717702befc876c3712e5f336	platform	2016-10-17	43	Listos para el reporte de gripe? Cuantas personas en su hogar han tenido fiebre con tos o dolor de garganta en los ultimos 7 dias? Responda con el numero de personas. Si no han habido, responda 0.	Listos para		0					0		#N/A
c0eb46474866000ced70f9d2f61407dc	platform	2016-10-17	43	Listos para el reporte de gripe? Cuantas personas en su hogar han tenido fiebre con tos o dolor de garganta en los ultimos 7 dias? Responda con el numero de personas. Si no han habido, responda 0.	Listos para		0					0		#N/A
0e4398c0012a5aa16b14f5e095d87996	platform	2016-10-17	43	Listos para el reporte de gripe? Cuantas personas en su hogar han tenido fiebre con tos o dolor de garganta en los ultimos 7 dias? Responda con el numero de personas. Si no han habido, responda 0.	Listos para		0					0		#N/A
f497db9735a0eb9986aeb961dde02569	platform	2016-10-17	43	Listos para el reporte de gripe? Cuantas personas en su hogar han tenido fiebre con tos o dolor de garganta en los ultimos 7 dias? Responda con el numero de personas. Si no han habido, responda 0.	Listos para		0					0		#N/A
a9e34b7e364bd7b0be6bbb1f038e9e98	platform	2016-10-17	43	Listos para el reporte de gripe? Cuantas personas en su hogar han tenido fiebre con tos o dolor de garganta en los ultimos 7 dias? Responda con el numero de personas. Si no han habido, responda 0.	Listos para		0					0		#N/A
8cb6073ec1a588f7a9b26308600d54bf	platform	2016-10-17	43	Listos para el reporte de gripe? Cuantas personas en su hogar han tenido fiebre con tos o dolor de garganta en los ultimos 7 dias? Responda con el numero de personas. Si no han habido, responda 0.	Listos para		0					0		#N/A
4c74dff7b094bb413758bd5520452291	platform	2016-10-17	43	Listos para el reporte de gripe? Cuantas personas en su hogar han tenido fiebre con tos o dolor de garganta en los ultimos 7 dias? Responda con el numero de personas. Si no han habido, responda 0.	Listos para		0					0		#N/A
3ed7219d075b1c381c6da20d25dddf1a	platform	2016-10-17	43	Listos para el reporte de gripe? Cuantas personas en su hogar han tenido fiebre con tos o dolor de garganta en los ultimos 7 dias? Responda con el numero de personas. Si no han habido, responda 0.	Listos para		0					0		#N/A
b40d8423a8d3eef7e9bd6052940780eb	platform	2016-10-17	43	Listos para el reporte de gripe? Cuantas personas en su hogar han tenido fiebre con tos o dolor de garganta en los ultimos 7 dias? Responda con el numero de personas. Si no han habido, responda 0.	Listos para		0					0		#N/A
419325e97bcc78ff5b63087c372b4e3b	platform	2016-10-17	43	Listos para el reporte de gripe? Cuantas personas en su hogar han tenido fiebre con tos o dolor de garganta en los ultimos 7 dias? Responda con el numero de personas. Si no han habido, responda 0.	Listos para		0					0		#N/A
736cb93239b88cd4dabac9378619d882	platform	2016-10-17	43	Listos para el reporte de gripe? Cuantas personas en su hogar han tenido fiebre con tos o dolor de garganta en los ultimos 7 dias? Responda con el numero de personas. Si no han habido, responda 0.	Listos para		0					0		#N/A
1568128565b0cfd66c44f8a1876e9b78	platform	2016-10-17	43	Listos para el reporte de gripe? Cuantas personas en su hogar han tenido fiebre con tos o dolor de garganta en los ultimos 7 dias? Responda con el numero de personas. Si no han habido, responda 0.	Listos para		0					0		#N/A
a90d1523a7b6dcbf1f3ccc344f0dbe02	platform	2016-10-17	43	Listos para el reporte de gripe? Cuantas personas en su hogar han tenido fiebre con tos o dolor de garganta en los ultimos 7 dias? Responda con el numero de personas. Si no han habido, responda 0.	Listos para		0					0		#N/A
platform	fec62203e15f10ded70c3a35a1b47378	2016-10-17	43	0	0	0	1					0	0	39		4
fec62203e15f10ded70c3a35a1b47378	platform	2016-10-17	43	Gracias por participar. Lo contactaremos la semana entrante. Cuide su salud :)	Gracias por		0					0		#N/A
platform	1474ad45cfc4bab625000caeebd9c3f8	2016-10-17	43	0	0	0	1					0	0	32		4
1474ad45cfc4bab625000caeebd9c3f8	platform	2016-10-17	43	Gracias por participar. Lo contactaremos la semana entrante. Cuide su salud :)	Gracias por		0					0		#N/A
platform	5193eb39fb7858b3285868c856060113	2016-10-17	43	0	0	0	1					0	0	29		1
5193eb39fb7858b3285868c856060113	platform	2016-10-17	43	Gracias por participar. Lo contactaremos la semana entrante. Cuide su salud :)	Gracias por		0					0		#N/A
platform	08f3932ac3818b66469f5c9e3ad9a825	2016-10-17	43	0	0	0	1					0	0	20		4
08f3932ac3818b66469f5c9e3ad9a825	platform	2016-10-17	43	Gracias por participar. Lo contactaremos la semana entrante. Cuide su salud :)	Gracias por		0					0		#N/A
platform	598cfb0593a696fe0b40792b0d646320	2016-10-17	43	0	0	0	1					0	0	50		2
598cfb0593a696fe0b40792b0d646320	platform	2016-10-17	43	Gracias por participar. Lo contactaremos la semana entrante. Cuide su salud :)	Gracias por		0					0		#N/A
platform	65f1868c8de83425291281cc012c7744	2016-10-17	43	2	2	2	1					2	0	30		3
65f1868c8de83425291281cc012c7744	platform	2016-10-17	43	Alguna de las personas con fiebre con tos o dolor de garganta en los ultimos 7 dias han buscado atencion medica, SIN CONTAR farmacias ni medicina tradicional? Si si, responda 111. No, responda 222.	Alguna de l		0					0		#N/A
platform	0dc91b569c7cee2abda2cb49ee9835f1	2016-10-17	43	0	0	0	1					0	0	24		5
0dc91b569c7cee2abda2cb49ee9835f1	platform	2016-10-17	43	Gracias por participar. Lo contactaremos la semana entrante. Cuide su salud :)	Gracias por		0					0		#N/A
platform	0e4398c0012a5aa16b14f5e095d87996	2016-10-17	43	1 [Enviar desde Huawei ]	1 [Enviar d	1	1					1	0	0		2
platform	a462e91ec03c136d878d94c0123afa88	2016-10-17	43	0	0	0	1					0	0	63		1
a462e91ec03c136d878d94c0123afa88	platform	2016-10-17	43	Gracias por participar. Lo contactaremos la semana entrante. Cuide su salud :)	Gracias por		0					0		#N/A
platform	6d9e022bcc8e7ec40d61dda6d06fbcc6	2016-10-17	43	0	0	0	1					0	0	41		6
6d9e022bcc8e7ec40d61dda6d06fbcc6	platform	2016-10-17	43	Gracias por participar. Lo contactaremos la semana entrante. Cuide su salud :)	Gracias por		0					0		#N/A
0e4398c0012a5aa16b14f5e095d87996	platform	2016-10-17	43	Alguna de las personas con fiebre con tos o dolor de garganta en los ultimos 7 dias han buscado atencion medica, SIN CONTAR farmacias ni medicina tradicional? Si si, responda 111. No, responda 222.	Alguna de l		0					0		#N/A
platform	a6346851848dc8bd1c2bd16a2b6c4ba0	2016-10-17	43	2	2	2	1					2	0	32		5
a6346851848dc8bd1c2bd16a2b6c4ba0	platform	2016-10-17	43	Alguna de las personas con fiebre con tos o dolor de garganta en los ultimos 7 dias han buscado atencion medica, SIN CONTAR farmacias ni medicina tradicional? Si si, responda 111. No, responda 222.	Alguna de l		0					0		#N/A
platform	4e8031490f23359cf8b5b5417d7fd56d	2016-10-17	43	0	0	0	1					0	0	35		4
4e8031490f23359cf8b5b5417d7fd56d	platform	2016-10-17	43	Gracias por participar. Lo contactaremos la semana entrante. Cuide su salud :)	Gracias por		0					0		#N/A
platform	a6346851848dc8bd1c2bd16a2b6c4ba0	2016-10-17	43	222	222	222	1					0		32		5
a6346851848dc8bd1c2bd16a2b6c4ba0	platform	2016-10-17	43	Alguna de las personas con fiebre y tos han comprado medicinas EN FARMACIAS? Si si, responda 333. No, responda 444.	Alguna de l		0					0		#N/A
platform	36e26ba01593f799c856fa4011bcf106	2016-10-17	43	0	0	0	1					0	0	21		3
36e26ba01593f799c856fa4011bcf106	platform	2016-10-17	43	Gracias por participar. Lo contactaremos la semana entrante. Cuide su salud :)	Gracias por		0					0		#N/A
platform	a6346851848dc8bd1c2bd16a2b6c4ba0	2016-10-17	43	333	333	333	1	1				0		32		5
a6346851848dc8bd1c2bd16a2b6c4ba0	platform	2016-10-17	43	Cuales son las edades de las personas que tuvieron fiebre y tos? Envie la palabra EDAD seguida de las edades de las personas.	Cuales son		0					0		#N/A
platform	ce9b3a2f443f0417369f8e63446f5ba0	2016-10-17	43	2	2	2	1					2	0	51		5
ce9b3a2f443f0417369f8e63446f5ba0	platform	2016-10-17	43	Alguna de las personas con fiebre con tos o dolor de garganta en los ultimos 7 dias han buscado atencion medica, SIN CONTAR farmacias ni medicina tradicional? Si si, responda 111. No, responda 222.	Alguna de l		0					0		#N/A
platform	ce9b3a2f443f0417369f8e63446f5ba0	2016-10-17	43	222	222	222	1					0		51		5
ce9b3a2f443f0417369f8e63446f5ba0	platform	2016-10-17	43	Alguna de las personas con fiebre y tos han comprado medicinas EN FARMACIAS? Si si, responda 333. No, responda 444.	Alguna de l		0					0		#N/A
platform	ce9b3a2f443f0417369f8e63446f5ba0	2016-10-17	43	333	333	333	1	1				0		51		5
ce9b3a2f443f0417369f8e63446f5ba0	platform	2016-10-17	43	Cuales son las edades de las personas que tuvieron fiebre y tos? Envie la palabra EDAD seguida de las edades de las personas.	Cuales son		0					0		#N/A
platform	ce9b3a2f443f0417369f8e63446f5ba0	2016-10-17	43	EDAD 15 EDAD 2	EDAD 15 ED	EDAD 2 15	1		1	1		0		51	2	5
ce9b3a2f443f0417369f8e63446f5ba0	platform	2016-10-17	43	Gracias por participar. Lo contactaremos la semana entrante. Cuide su salud :)	Gracias por		0					0		#N/A
platform	a6346851848dc8bd1c2bd16a2b6c4ba0	2016-10-17	43	8 y 12	8 y 12	EDAD 8 12	1			2		0		32	2	5
a6346851848dc8bd1c2bd16a2b6c4ba0	platform	2016-10-17	43	Alguna de las personas con fiebre con tos o dolor de garganta en los ultimos 7 dias han buscado atencion medica, SIN CONTAR farmacias ni medicina tradicional? Si si, responda 111. No, responda 222.	Alguna de l		0					0		#N/A
platform	09d2af2d17291ae6c48466c7bd2fa020	2016-10-17	43	0	0	0	0					0		#N/A
09d2af2d17291ae6c48466c7bd2fa020	platform	2016-10-17	43	Gracias por participar. Lo contactaremos la semana entrante. Cuide su salud :)	Gracias por		0					0		#N/A
platform	7e5230ee0bbbd6e95fe11aa8627c7bad	2016-10-17	43	0	0	0	1					0	0	24		4
7e5230ee0bbbd6e95fe11aa8627c7bad	platform	2016-10-17	43	Gracias por participar. Lo contactaremos la semana entrante. Cuide su salud :)	Gracias por		0					0		#N/A
platform	16d08e0765297723ea4b0152b5123064	2016-10-17	43	0	0	0	1					0	0	68		4
16d08e0765297723ea4b0152b5123064	platform	2016-10-17	43	Gracias por participar. Lo contactaremos la semana entrante. Cuide su salud :)	Gracias por		0					0		#N/A
platform	611ff7fc0e2ce658d851813e4818e1d9	2016-10-17	43	0	0	0	1					0	0	22		4
611ff7fc0e2ce658d851813e4818e1d9	platform	2016-10-17	43	Gracias por participar. Lo contactaremos la semana entrante. Cuide su salud :)	Gracias por		0					0		#N/A
platform	c7f73b764421037918341bc613e27fb7	2016-10-17	43	0	0	0	1					0	0	41		2
c7f73b764421037918341bc613e27fb7	platform	2016-10-17	43	Gracias por participar. Lo contactaremos la semana entrante. Cuide su salud :)	Gracias por		0					0		#N/A
platform	168e40742aab42fb0ee14cdfbb3b3b5f	2016-10-17	43	0	0	0	1					0	0	50		5
168e40742aab42fb0ee14cdfbb3b3b5f	platform	2016-10-17	43	Gracias por participar. Lo contactaremos la semana entrante. Cuide su salud :)	Gracias por		0					0		#N/A
platform	09d2af2d17291ae6c48466c7bd2fa020	2016-10-18	43	0	0	0	0					0		#N/A
09d2af2d17291ae6c48466c7bd2fa020	platform	2016-10-18	43	Gracias por participar. Lo contactaremos la semana entrante. Cuide su salud :)	Gracias por		0					0		#N/A
a6346851848dc8bd1c2bd16a2b6c4ba0	platform	2016-10-18	43	Gracias por haber enviado el reporte ayer. Lo contactaremos la semana entrante. Cuide su salud :)	Gracias por		0					0		#N/A
7d4119c7b12f54bb74185967b38c3974	platform	2016-10-18	43	Hola, lo saludamos del estudio de gripe. Recuerde hacer su reporte de gripe en la aplicacion MiGripe cada semana. Gracias!	Hola, lo sa		0					0		#N/A
785b9d8c145d3e01841bd0e9e240bc23	platform	2016-10-18	43	Hola, lo saludamos del estudio de gripe. Recuerde hacer su reporte de gripe en la aplicacion MiGripe cada semana. Gracias!	Hola, lo sa		0					0		#N/A
832c8f7cb42700b4d38a9e6d5a64c9da	platform	2016-10-18	43	Hola, lo saludamos del estudio de gripe. Recuerde hacer su reporte de gripe en la aplicacion MiGripe cada semana. Gracias!	Hola, lo sa		0					0		#N/A
a0a0b41c09798d7de508a752ca9c0677	platform	2016-10-18	43	Hola, lo saludamos del estudio de gripe. Recuerde hacer su reporte de gripe en la aplicacion MiGripe cada semana. Gracias!	Hola, lo sa		0					0		#N/A
0621c1cfd94a289ae93cb9b85cf1ba18	platform	2016-10-18	43	Hola, lo saludamos del estudio de gripe. Recuerde hacer su reporte de gripe en la aplicacion MiGripe cada semana. Gracias!	Hola, lo sa		0					0		#N/A
ce812dd71e04d6a963fe245f2ee922f0	platform	2016-10-18	43	Hola, lo saludamos del estudio de gripe. Recuerde hacer su reporte de gripe en la aplicacion MiGripe cada semana. Gracias!	Hola, lo sa		0					0		#N/A
aeb1f9b7543782a6b984d4997d957925	platform	2016-10-18	43	Hola, lo saludamos del estudio de gripe. Recuerde hacer su reporte de gripe en la aplicacion MiGripe cada semana. Gracias!	Hola, lo sa		0					0		#N/A
0b23eb20beffddeb4c4aebb50465564d	platform	2016-10-18	43	Hola, lo saludamos del estudio de gripe. Recuerde hacer su reporte de gripe en la aplicacion MiGripe cada semana. Gracias!	Hola, lo sa		0					0		#N/A
74faff7adefc5b110156637307773414	platform	2016-10-18	43	Hola, lo saludamos del estudio de gripe. Recuerde hacer su reporte de gripe en la aplicacion MiGripe cada semana. Gracias!	Hola, lo sa		0					0		#N/A
b03b3c55f56f210d7ea373a8f278e97b	platform	2016-10-18	43	Hola, lo saludamos del estudio de gripe. Recuerde hacer su reporte de gripe en la aplicacion MiGripe cada semana. Gracias!	Hola, lo sa		0					0		#N/A
de070d9dd517d71ea163196278f380cd	platform	2016-10-18	43	Hola, lo saludamos del estudio de gripe. Recuerde hacer su reporte de gripe en la aplicacion MiGripe cada semana. Gracias!	Hola, lo sa		0					0		#N/A
1e02e2806e431696bde80a1748b98a4b	platform	2016-10-18	43	Hola, lo saludamos del estudio de gripe. Recuerde hacer su reporte de gripe en la aplicacion MiGripe cada semana. Gracias!	Hola, lo sa		0					0		#N/A
3dabb39cca589c0d4dd533138617cbb0	platform	2016-10-18	43	Hola, lo saludamos del estudio de gripe. Recuerde hacer su reporte de gripe en la aplicacion MiGripe cada semana. Gracias!	Hola, lo sa		0					0		#N/A
8975430e1b7871a26898ce9acbc877c6	platform	2016-10-18	43	Hola, lo saludamos del estudio de gripe. Recuerde hacer su reporte de gripe en la aplicacion MiGripe cada semana. Gracias!	Hola, lo sa		0					0		#N/A
d1199d662e0c0803508e9f5c38fcbb8c	platform	2016-10-18	43	Hola, lo saludamos del estudio de gripe. Recuerde hacer su reporte de gripe en la aplicacion MiGripe cada semana. Gracias!	Hola, lo sa		0					0		#N/A
df1da9aca6fcee8c6658a875ab54b261	platform	2016-10-18	43	Hola, lo saludamos del estudio de gripe. Recuerde hacer su reporte de gripe en la aplicacion MiGripe cada semana. Gracias!	Hola, lo sa		0					0		#N/A
aee3d3a5eb7e2bbb088c14d751eded1a	platform	2016-10-18	43	Hola, lo saludamos del estudio de gripe. Recuerde hacer su reporte de gripe en la aplicacion MiGripe cada semana. Gracias!	Hola, lo sa		0					0		#N/A
cef13e544f30e1ef61525056b413c91b	platform	2016-10-18	43	Hola, lo saludamos del estudio de gripe. Recuerde hacer su reporte de gripe en la aplicacion MiGripe cada semana. Gracias!	Hola, lo sa		0					0		#N/A
3fb5720b9ed32f7f7f6fdc7c4331be3f	platform	2016-10-18	43	Hola, lo saludamos del estudio de gripe. Recuerde hacer su reporte de gripe en la aplicacion MiGripe cada semana. Gracias!	Hola, lo sa		0					0		#N/A
1bd7ccf606468143d58d69144c5419cd	platform	2016-10-18	43	Hola, lo saludamos del estudio de gripe. Recuerde hacer su reporte de gripe en la aplicacion MiGripe cada semana. Gracias!	Hola, lo sa		0					0		#N/A
bc44938fe5f91ec146360bb77e83868b	platform	2016-10-18	43	Hola, lo saludamos del estudio de gripe. Recuerde hacer su reporte de gripe en la aplicacion MiGripe cada semana. Gracias!	Hola, lo sa		0					0		#N/A
4aa24e5b3aaf6e1b695adeff744e5acc	platform	2016-10-18	43	Hola, lo saludamos del estudio de gripe. Recuerde hacer su reporte de gripe en la aplicacion MiGripe cada semana. Gracias!	Hola, lo sa		0					0		#N/A
a99b469e042689d17a3e17fae8f39ca2	platform	2016-10-18	43	Hola, lo saludamos del estudio de gripe. Recuerde hacer su reporte de gripe en la aplicacion MiGripe cada semana. Gracias!	Hola, lo sa		0					0		#N/A
cc43d77ba3c8211b2890f7cacd188f63	platform	2016-10-18	43	Hola, lo saludamos del estudio de gripe. Recuerde hacer su reporte de gripe en la aplicacion MiGripe cada semana. Gracias!	Hola, lo sa		0					0		#N/A
c64f3ff5471fa93c3eb3c49a333baa4a	platform	2016-10-18	43	Hola, lo saludamos del estudio de gripe. Recuerde hacer su reporte de gripe en la aplicacion MiGripe cada semana. Gracias!	Hola, lo sa		0					0		#N/A
2b47f4a92c19dcbfc0ab30bb14e6faf8	platform	2016-10-18	43	Hola, lo saludamos del estudio de gripe. Recuerde hacer su reporte de gripe en la aplicacion MiGripe cada semana. Gracias!	Hola, lo sa		0					0		#N/A
e08ec49651b98fecec3539f20735ff91	platform	2016-10-18	43	Hola, lo saludamos del estudio de gripe. Recuerde hacer su reporte de gripe en la aplicacion MiGripe cada semana. Gracias!	Hola, lo sa		0					0		#N/A
c0e1418524d2525f3a88f419f87f5794	platform	2016-10-18	43	Hola, lo saludamos del estudio de gripe. Recuerde hacer su reporte de gripe en la aplicacion MiGripe cada semana. Gracias!	Hola, lo sa		0					0		#N/A
f2db0b13b12772862158711f7e8a3156	platform	2016-10-18	43	Hola, lo saludamos del estudio de gripe. Recuerde hacer su reporte de gripe en la aplicacion MiGripe cada semana. Gracias!	Hola, lo sa		0					0		#N/A
platform	f4790ff36df961827ac927a2e42d4644	2016-10-18	43	No tengo la aplicacion CCGCN(0-)	No tengo la		0					0		#N/A
f4790ff36df961827ac927a2e42d4644	platform	2016-10-18	43	Gracias por participar. Lo contactaremos la semana entrante. Cuide su salud :)	Gracias por		0					0		#N/A
f4790ff36df961827ac927a2e42d4644	platform	2016-10-18	43	Gracias. Con que numero fue registrado al estudio de gripe? El numero 50827239 no nos aparece en los registros.	Gracias. Co		0					0		#N/A
platform	f4790ff36df961827ac927a2e42d4644	2016-10-18	43	Ammmm es el 51210897 CCGCN(0-)	Ammmm es el		0					0		#N/A
f4790ff36df961827ac927a2e42d4644	platform	2016-10-18	43	Gracias, si no tiene instalada la aplicación en el 51210897, le podriamos enviar la aplicacion por correo electronico para que usted la instale. Si no se pudiera, podriamos pasarlo a la modalidad de mensajes de texto. Que prefiere?	Gracias, si		0					0		#N/A
platform	832c8f7cb42700b4d38a9e6d5a64c9da	2016-10-18	43	Bueno	Bueno		1					0		62		2
platform	f4790ff36df961827ac927a2e42d4644	2016-10-18	43	Mejor mensaje de texto esta mejor CCGCN(0-)	Mejor mensa		0					0		#N/A
f4790ff36df961827ac927a2e42d4644	platform	2016-10-18	43	Muy bien: cuantas personas en su hogar han tenido fiebre con tos o dolor de garganta en los ultimos 7 dias? Responda con el numero de personas. Si no han habido, responda 0.	Muy bien: c		0					0		#N/A
4aa24e5b3aaf6e1b695adeff744e5acc	platform	2016-10-18	43	Cuantas personas en su hogar han tenido fiebre con tos o dolor de garganta en los ultimos 7 dias? Responda con el numero de personas. Si no han habido, responda 0.	Cuantas per		0					0		#N/A
platform	f4790ff36df961827ac927a2e42d4644	2016-10-18	43	0 CCGCN(0-)	0 CCGCN(0-)	0	0					0		#N/A
platform	f4790ff36df961827ac927a2e42d4644	2016-10-18	43	1 CCGCN(0-)	1 CCGCN(0-)	1	0					1		#N/A
f4790ff36df961827ac927a2e42d4644	platform	2016-10-18	43	Favor realizar el reporte con el número 51210897 registrado para el estudio de gripe.	Favor reali		0					0		#N/A
platform	f4790ff36df961827ac927a2e42d4644	2016-10-18	43	Ahi no tengo saldo CCGCN(0-)	Ahi no teng		0					0		#N/A
f4790ff36df961827ac927a2e42d4644	platform	2016-10-18	43	Gracias. Acreditamos 5 quetzales al número 51210897 la semana pasada para continuar el estudio. Necesitamos que los reportes semanales se hagan con ese numero. Los reportes completos serán compensados a 3 quetzales por reporte COMPLETO a finales de noviembre.	Gracias. Ac		0					0		#N/A
platform	a6346851848dc8bd1c2bd16a2b6c4ba0	2016-10-18	43	Igualmente	Igualmente		1					0		32		5
platform	f4790ff36df961827ac927a2e42d4644	2016-10-18	43	Pues la verdad a mi no me vino recarga siempre envien que son ustedes y asi con gusto se responde CCGCN(0-)	Pues la ver		0					0		#N/A
platform	7fa8e81ac101c1befe335049de674df6	2016-10-18	43	1	1	1	1					1	0	0		3
7fa8e81ac101c1befe335049de674df6	platform	2016-10-18	43	Alguna de las personas con fiebre con tos o dolor de garganta en los ultimos 7 dias han buscado atencion medica, SIN CONTAR farmacias ni medicina tradicional? Si si, responda 111. No, responda 222.	Alguna de l		0					0		#N/A
platform	7fa8e81ac101c1befe335049de674df6	2016-10-18	43	222	222	222	1					0		0		3
7fa8e81ac101c1befe335049de674df6	platform	2016-10-18	43	Alguna de las personas con fiebre y tos han comprado medicinas EN FARMACIAS? Si si, responda 333. No, responda 444.	Alguna de l		0					0		#N/A
platform	a90d1523a7b6dcbf1f3ccc344f0dbe02	2016-10-18	43	02	02	2	1					2	0	39		2
platform	09d2af2d17291ae6c48466c7bd2fa020	2016-10-19	43	0	0	0	0					0		#N/A
09d2af2d17291ae6c48466c7bd2fa020	platform	2016-10-19	43	Gracias por participar. Lo contactaremos la semana entrante. Cuide su salud :)	Gracias por		0					0		#N/A
7fa8e81ac101c1befe335049de674df6	platform	2016-10-19	43	Gracias por sus respuestas ayer, para terminar: alguna de las personas con fiebre y tos compraron medicinas EN FARMACIAS? Si si, responda 333. No, responda 444.	Gracias por		0					0		#N/A
platform	da462eb26b0c0208b0457eba42c1d8c2	2016-10-19	43	1	1	1	1					1	1	50		3
da462eb26b0c0208b0457eba42c1d8c2	platform	2016-10-19	43	Alguna de las personas con fiebre con tos o dolor de garganta en los ultimos 7 dias han buscado atencion medica, SIN CONTAR farmacias ni medicina tradicional? Si si, responda 111. No, responda 222.	Alguna de l		0					0		#N/A
platform	da462eb26b0c0208b0457eba42c1d8c2	2016-10-19	43	222	222	222	1					0		50		3
da462eb26b0c0208b0457eba42c1d8c2	platform	2016-10-19	43	Alguna de las personas con fiebre y tos han comprado medicinas EN FARMACIAS? Si si, responda 333. No, responda 444.	Alguna de l		0					0		#N/A
platform	da462eb26b0c0208b0457eba42c1d8c2	2016-10-19	43	333	333	333	1	1				0		50		3
da462eb26b0c0208b0457eba42c1d8c2	platform	2016-10-19	43	Cuales son las edades de las personas que tuvieron fiebre y tos? Envie la palabra EDAD seguida de las edades de las personas.	Cuales son		0					0		#N/A
platform	da462eb26b0c0208b0457eba42c1d8c2	2016-10-19	43	36 EDAD	36 EDAD	EDAD 36	1			1		0		50	1	3
da462eb26b0c0208b0457eba42c1d8c2	platform	2016-10-19	43	Gracias por participar. Lo contactaremos la semana entrante. Cuide su salud :)	Gracias por		0					0		#N/A
platform	09d2af2d17291ae6c48466c7bd2fa020	2016-10-19	43	0	0	0	0					0		#N/A
09d2af2d17291ae6c48466c7bd2fa020	platform	2016-10-19	43	Gracias por participar. Lo contactaremos la semana entrante. Cuide su salud :)	Gracias por		0					0		#N/A
platform	ee6aa01c7a534b6d1e50fb6d9c5cdd58	2016-10-21	43	0	0	0	1					0	3	55		2
ee6aa01c7a534b6d1e50fb6d9c5cdd58	platform	2016-10-21	43	Gracias por participar. Lo contactaremos la semana entrante. Cuide su salud :)	Gracias por		0					0		#N/A
platform	09d2af2d17291ae6c48466c7bd2fa020	2016-10-21	43	0	0	0	0					0		#N/A
09d2af2d17291ae6c48466c7bd2fa020	platform	2016-10-21	43	Gracias por participar. Lo contactaremos la semana entrante. Cuide su salud :)	Gracias por		0					0		#N/A
platform	09d2af2d17291ae6c48466c7bd2fa020	2016-10-23	44	0	0	0	0					0		#N/A
09d2af2d17291ae6c48466c7bd2fa020	platform	2016-10-23	44	Gracias por participar. Lo contactaremos la semana entrante. Cuide su salud :)	Gracias por		0					0		#N/A
platform	09d2af2d17291ae6c48466c7bd2fa020	2016-10-23	44	0	0	0	0					0		#N/A
09d2af2d17291ae6c48466c7bd2fa020	platform	2016-10-23	44	Gracias por participar. Lo contactaremos la semana entrante. Cuide su salud :)	Gracias por		0					0		#N/A
platform	09d2af2d17291ae6c48466c7bd2fa020	2016-10-23	44	0	0	0	0					0		#N/A
09d2af2d17291ae6c48466c7bd2fa020	platform	2016-10-23	44	Gracias por participar. Lo contactaremos la semana entrante. Cuide su salud :)	Gracias por		0					0		#N/A
platform	09d2af2d17291ae6c48466c7bd2fa020	2016-10-23	44	0	0	0	0					0		#N/A
09d2af2d17291ae6c48466c7bd2fa020	platform	2016-10-23	44	Gracias por participar. Lo contactaremos la semana entrante. Cuide su salud :)	Gracias por		0					0		#N/A
platform	09d2af2d17291ae6c48466c7bd2fa020	2016-10-24	44	0	0	0	0					0		#N/A
09d2af2d17291ae6c48466c7bd2fa020	platform	2016-10-24	44	Gracias por participar. Lo contactaremos la semana entrante. Cuide su salud :)	Gracias por		0					0		#N/A
26c511dc979a562320513d789fd3ed97	platform	2016-10-24	44	Lo saludamos del estudio de gripe. Cuantas personas en casa tuvieron fiebre con tos o dolor de garganta en los ultimos 7 dias? Responda con el numero de personas. Si no han habido responda 0	Lo saludamo		0					0		#N/A
0dfa1ebc733fdf52aa0b49528dc0575f	platform	2016-10-24	44	Lo saludamos del estudio de gripe. Cuantas personas en casa tuvieron fiebre con tos o dolor de garganta en los ultimos 7 dias? Responda con el numero de personas. Si no han habido responda 0	Lo saludamo		0					0		#N/A
598cfb0593a696fe0b40792b0d646320	platform	2016-10-24	44	Lo saludamos del estudio de gripe. Cuantas personas en casa tuvieron fiebre con tos o dolor de garganta en los ultimos 7 dias? Responda con el numero de personas. Si no han habido responda 0	Lo saludamo		0					0		#N/A
fb19d91714220850ec3e7b5983846b51	platform	2016-10-24	44	Lo saludamos del estudio de gripe. Cuantas personas en casa tuvieron fiebre con tos o dolor de garganta en los ultimos 7 dias? Responda con el numero de personas. Si no han habido responda 0	Lo saludamo		0					0		#N/A
696a3f11e5cff7af75580fd99c7eae11	platform	2016-10-24	44	Lo saludamos del estudio de gripe. Cuantas personas en casa tuvieron fiebre con tos o dolor de garganta en los ultimos 7 dias? Responda con el numero de personas. Si no han habido responda 0	Lo saludamo		0					0		#N/A
5a3846afd21046706c075e84a57a4884	platform	2016-10-24	44	Lo saludamos del estudio de gripe. Cuantas personas en casa tuvieron fiebre con tos o dolor de garganta en los ultimos 7 dias? Responda con el numero de personas. Si no han habido responda 0	Lo saludamo		0					0		#N/A
419325e97bcc78ff5b63087c372b4e3b	platform	2016-10-24	44	Lo saludamos del estudio de gripe. Cuantas personas en casa tuvieron fiebre con tos o dolor de garganta en los ultimos 7 dias? Responda con el numero de personas. Si no han habido responda 0	Lo saludamo		0					0		#N/A
ce9b3a2f443f0417369f8e63446f5ba0	platform	2016-10-24	44	Lo saludamos del estudio de gripe. Cuantas personas en casa tuvieron fiebre con tos o dolor de garganta en los ultimos 7 dias? Responda con el numero de personas. Si no han habido responda 0	Lo saludamo		0					0		#N/A
5193eb39fb7858b3285868c856060113	platform	2016-10-24	44	Lo saludamos del estudio de gripe. Cuantas personas en casa tuvieron fiebre con tos o dolor de garganta en los ultimos 7 dias? Responda con el numero de personas. Si no han habido responda 0	Lo saludamo		0					0		#N/A
8cb6073ec1a588f7a9b26308600d54bf	platform	2016-10-24	44	Lo saludamos del estudio de gripe. Cuantas personas en casa tuvieron fiebre con tos o dolor de garganta en los ultimos 7 dias? Responda con el numero de personas. Si no han habido responda 0	Lo saludamo		0					0		#N/A
36e26ba01593f799c856fa4011bcf106	platform	2016-10-24	44	Lo saludamos del estudio de gripe. Cuantas personas en casa tuvieron fiebre con tos o dolor de garganta en los ultimos 7 dias? Responda con el numero de personas. Si no han habido responda 0	Lo saludamo		0					0		#N/A
b434eb9d42fe35d83d8f7a5323f71604	platform	2016-10-24	44	Lo saludamos del estudio de gripe. Cuantas personas en casa tuvieron fiebre con tos o dolor de garganta en los ultimos 7 dias? Responda con el numero de personas. Si no han habido responda 0	Lo saludamo		0					0		#N/A
f72b939abf0dd93c6ac72ddaedf7185f	platform	2016-10-24	44	Lo saludamos del estudio de gripe. Cuantas personas en casa tuvieron fiebre con tos o dolor de garganta en los ultimos 7 dias? Responda con el numero de personas. Si no han habido responda 0	Lo saludamo		0					0		#N/A
84b7f1d5d6bfd381ceccaeb02b7baeed	platform	2016-10-24	44	Lo saludamos del estudio de gripe. Cuantas personas en casa tuvieron fiebre con tos o dolor de garganta en los ultimos 7 dias? Responda con el numero de personas. Si no han habido responda 0	Lo saludamo		0					0		#N/A
5ff6411b9ec0ae90025200b5fb510cdf	platform	2016-10-24	44	Lo saludamos del estudio de gripe. Cuantas personas en casa tuvieron fiebre con tos o dolor de garganta en los ultimos 7 dias? Responda con el numero de personas. Si no han habido responda 0	Lo saludamo		0					0		#N/A
2082e6cdcd3c3fc975796402fb94bc3b	platform	2016-10-24	44	Lo saludamos del estudio de gripe. Cuantas personas en casa tuvieron fiebre con tos o dolor de garganta en los ultimos 7 dias? Responda con el numero de personas. Si no han habido responda 0	Lo saludamo		0					0		#N/A
0dc91b569c7cee2abda2cb49ee9835f1	platform	2016-10-24	44	Lo saludamos del estudio de gripe. Cuantas personas en casa tuvieron fiebre con tos o dolor de garganta en los ultimos 7 dias? Responda con el numero de personas. Si no han habido responda 0	Lo saludamo		0					0		#N/A
284867dfafed179f9914521aeddecf73	platform	2016-10-24	44	Lo saludamos del estudio de gripe. Cuantas personas en casa tuvieron fiebre con tos o dolor de garganta en los ultimos 7 dias? Responda con el numero de personas. Si no han habido responda 0	Lo saludamo		0					0		#N/A
[truncated: 4,876 more rows]

## Sheet: App data
Code	In study or test number? (1= in study)	ID (phone hash)	Questions 1: how many cases of fever with cough or sore throat ?	Question 2: sought medical attention?	Question 3: bought medicine at pharmacy?	Question 4: ages?	Date	Week	Date received	Week adjusted Excel	Between 0 and 5	Between 6 and 64	65 or more	Days passed between reminder and report	Age of head of household	Reported cases (not including head of household)	Total number of household members involved by report
[truncated: 126 more rows]
